# Supplementary material for: Facilitation of a free-roaming apex predator in working lands: evaluating factors that influence leopard spatial dynamics and prey availability in a South African biodiversity hotspot
Source: PeerJ. 2023 Jan 25;11:e14575. doi: 10.7717/peerj.14575 (PMC9884037; doi:10.7717/peerj.14575)
Supplement: Supplemental Information 2 [file peerj-11-14575-s002.zip]

Archive with 107 entries (105 files):
- PeerJ_data and code/Cederberg/
- PeerJ_data and code/Cederberg/.Rhistory
- PeerJ_data and code/Cederberg/Cederberg_covariates.csv
- PeerJ_data and code/Cederberg/Cederberg_covariates_actual.csv
- PeerJ_data and code/Cederberg/Code duiker Cederberg.R
- PeerJ_data and code/Cederberg/Code grysbok Cederberg.R
- PeerJ_data and code/Cederberg/Code hyrax Cederberg.R
- PeerJ_data and code/Cederberg/Code klipspringer Cederberg.R
- PeerJ_data and code/Cederberg/Code leopard Cederberg.R
- PeerJ_data and code/Cederberg/Code porcupine Cederberg.R
- PeerJ_data and code/Cederberg/covariates_7days.csv
- PeerJ_data and code/Cederberg/duiker_10day.csv
- PeerJ_data and code/Cederberg/duiker_5day.csv
- PeerJ_data and code/Cederberg/duiker_6day.csv
- PeerJ_data and code/Cederberg/duiker_7day.csv
- PeerJ_data and code/Cederberg/duiker_8day.csv
- PeerJ_data and code/Cederberg/duiker_9day.csv
- PeerJ_data and code/Cederberg/duiker_full.csv
- PeerJ_data and code/Cederberg/grysbok_10day.csv
- PeerJ_data and code/Cederberg/grysbok_11day.csv
- PeerJ_data and code/Cederberg/grysbok_12day.csv
- PeerJ_data and code/Cederberg/grysbok_5day.csv
- PeerJ_data and code/Cederberg/grysbok_6day.csv
- PeerJ_data and code/Cederberg/grysbok_7day.csv
- PeerJ_data and code/Cederberg/grysbok_8day.csv
- PeerJ_data and code/Cederberg/grysbok_9day.csv
- PeerJ_data and code/Cederberg/grysbok_full.csv
- PeerJ_data and code/Cederberg/hyrax_10day.csv
- PeerJ_data and code/Cederberg/hyrax_11day.csv
- PeerJ_data and code/Cederberg/hyrax_5day.csv
- PeerJ_data and code/Cederberg/hyrax_6day.csv
- PeerJ_data and code/Cederberg/hyrax_7day.csv
- PeerJ_data and code/Cederberg/hyrax_8day.csv
- PeerJ_data and code/Cederberg/hyrax_9day.csv
- PeerJ_data and code/Cederberg/hyrax_full.csv
- PeerJ_data and code/Cederberg/klipspringer_10day.csv
- PeerJ_data and code/Cederberg/klipspringer_11day.csv
- PeerJ_data and code/Cederberg/klipspringer_5day.csv
- PeerJ_data and code/Cederberg/klipspringer_6day.csv
- PeerJ_data and code/Cederberg/klipspringer_7day.csv
- PeerJ_data and code/Cederberg/klipspringer_8day.csv
- PeerJ_data and code/Cederberg/klipspringer_9day.csv
- PeerJ_data and code/Cederberg/klipspringer_full.csv
- PeerJ_data and code/Cederberg/leopard_10day.csv
- PeerJ_data and code/Cederberg/leopard_11day.csv
- PeerJ_data and code/Cederberg/leopard_12day.csv
- PeerJ_data and code/Cederberg/leopard_5day.csv
- PeerJ_data and code/Cederberg/leopard_6day.csv
- PeerJ_data and code/Cederberg/leopard_7day.csv
- PeerJ_data and code/Cederberg/leopard_8day.csv
- PeerJ_data and code/Cederberg/leopard_9day.csv
- PeerJ_data and code/Cederberg/leopard_full.csv
- PeerJ_data and code/Piketberg/
- PeerJ_data and code/Piketberg/.Rhistory
- PeerJ_data and code/Piketberg/Code duiker Piketberg.R
- PeerJ_data and code/Piketberg/Code grysbok Piketberg.R
- PeerJ_data and code/Piketberg/Code hyrax Piketberg.R
- PeerJ_data and code/Piketberg/Code klipspringer Piketberg.R
- PeerJ_data and code/Piketberg/Code leopard Piketberg.R
- PeerJ_data and code/Piketberg/Code porcupine Piketberg.R
- PeerJ_data and code/Piketberg/covariates_piketberg.csv
- PeerJ_data and code/Piketberg/duiker_10day.csv
- PeerJ_data and code/Piketberg/duiker_11day.csv
- PeerJ_data and code/Piketberg/duiker_5day.csv
- PeerJ_data and code/Piketberg/duiker_6day.csv
- PeerJ_data and code/Piketberg/duiker_7day.csv
- PeerJ_data and code/Piketberg/duiker_8day.csv
- PeerJ_data and code/Piketberg/duiker_9day.csv
- PeerJ_data and code/Piketberg/duiker_full.csv
- PeerJ_data and code/Piketberg/grysbok_10day.csv
- PeerJ_data and code/Piketberg/grysbok_5day.csv
- PeerJ_data and code/Piketberg/grysbok_6day.csv
- PeerJ_data and code/Piketberg/grysbok_7day.csv
- PeerJ_data and code/Piketberg/grysbok_8day.csv
- PeerJ_data and code/Piketberg/grysbok_9day.csv
- PeerJ_data and code/Piketberg/grysbok_full.csv
- PeerJ_data and code/Piketberg/hyrax_10day.csv
- PeerJ_data and code/Piketberg/hyrax_11day.csv
- PeerJ_data and code/Piketberg/hyrax_5day.csv
- PeerJ_data and code/Piketberg/hyrax_6day.csv
- PeerJ_data and code/Piketberg/hyrax_7day.csv
- PeerJ_data and code/Piketberg/hyrax_8day.csv
- PeerJ_data and code/Piketberg/hyrax_9day.csv
- PeerJ_data and code/Piketberg/hyrax_full.csv
- PeerJ_data and code/Piketberg/klipspringer_10day.csv
- PeerJ_data and code/Piketberg/klipspringer_11day.csv
- PeerJ_data and code/Piketberg/klipspringer_5day.csv
- PeerJ_data and code/Piketberg/klipspringer_6day.csv
- PeerJ_data and code/Piketberg/klipspringer_8day.csv
- PeerJ_data and code/Piketberg/klipspringer_9day.csv
- PeerJ_data and code/Piketberg/klipspringer_full.csv
- PeerJ_data and code/Piketberg/leopard_10day.csv
- PeerJ_data and code/Piketberg/leopard_11day.csv
- PeerJ_data and code/Piketberg/leopard_5day.csv
- PeerJ_data and code/Piketberg/leopard_6day.csv
- PeerJ_data and code/Piketberg/leopard_7day.csv
- PeerJ_data and code/Piketberg/leopard_8day.csv
- PeerJ_data and code/Piketberg/leopard_9day.csv
- PeerJ_data and code/Piketberg/leopard_full.csv
- PeerJ_data and code/Piketberg/porcupine_10day.csv
- PeerJ_data and code/Piketberg/porcupine_11day.csv
- PeerJ_data and code/Piketberg/porcupine_5day.csv
- PeerJ_data and code/Piketberg/porcupine_6day.csv
- PeerJ_data and code/Piketberg/porcupine_7day.csv
- PeerJ_data and code/Piketberg/porcupine_8day.csv
- PeerJ_data and code/Piketberg/porcupine_9day.csv
- PeerJ_data and code/Piketberg/porcupine_full.csv
