# Supplementary material for: Facilitation of a free-roaming apex predator in working lands: evaluating factors that influence leopard spatial dynamics and prey availability in a South African biodiversity hotspot
Source: PeerJ. 2023 Jan 25;11:e14575. doi: 10.7717/peerj.14575 (PMC9884037; doi:10.7717/peerj.14575)
Supplement: Supplemental Information 2 [file peerj-11-14575-s002.zip › PeerJ_data and code/Cederberg/Cederberg_covariates.csv]

Station	altitude	veg_type	road	habitation	water	water_source	livestock	hunting	disturbance	carni	prey	veg_age	leopard
Aghterpakhuis	513	1	0	1000	800	1	0	0	1	0.00069211	0.00346055	44630	0.000197746
Algeria	613	1	200	350	20	2	0	0	0	0	0.000197746	44630	0.00069211
Alsfontein	618	1	2500	2500	20	2	0	0	0	0	0.00138422	10	0.000494364
Bakkrans Kloof North	622	2	0	6000	700	2	0	0	0	0.000197746	0.000494364	10	0.000296619
Bakkrans Kloof South	665	2	0	5000	400	2	0	0	0	9.89E-05	0.001878584	10	0.000197746
Bakleikraal	1406	1	7000	7000	150	2	0	0	1	0	0.002372948	44630	0.000197746
Bassonsklip	1244	1	3000	7900	100	2	0	0	0	0	0.001680838	44564	0.000296619
BK Beidouw Valley	492	1	0	2000	50	2	0	0	0	9.89E-05	0.001087601	44630	0.00069211
BK Crystal Pools Trail	512	1	300	1500	40	2	0	0	1	0	0.00276844	44630	0.001087601
BK Elephant Roof	456	1	500	1000	20	1	0	0	0	0	0.000494364	10	0
BK Leopard's Cave (East)	522	1	300	1500	1000	2	0	0	0	0	9.89E-05	10	0.001087601
BK Leopard's Cave Kloof	513	1	300	900	600	2	0	0	0	0	0.00138422	10	0.000296619
BK North Cave	438	1	2000	2000	200	1	0	0	0	0	0.000395491	10	0.00069211
Bo-Martiens Rust	772	2	1000	2000	20	1	0	0	0	0	0.000593237	10	0
Boskloof Open Camp	607	1	2500	2500	100	1	0	0	0	0	0.003262804	44630	0.00138422
Cederhoutskop	1455	1	3000	3000	50	1	0	0	0	9.89E-05	0.003757168	1	9.89E-05
De Rif Trail (Shale Band)	1145	1	2000	2000	600	1	0	0	1	0	9.89E-05	1	0.001483093
Duiwelsgat North	916	1	800	1500	50	2	0	0	0	0	0	44630	0.000593237
Duiwelsgat South	1258	1	7000	8000	15	2	0	0	0	0	0.001581966	44630	0.00069211
Dwarskloof Bluegum Tree	662	1	4000	4000	75	2	0	0	0	0	0.000395491	10	0.001186474
Eikeboom	1097	1	1000	2000	100	2	0	0	1	0	0.001186474	44630	0.000197746
Eikeboom Lower	966	1	500	3000	20	1	0	0	0	0	0.000494364	44630	9.89E-05
Grasvlei	836	1	600	700	150	1	1	0	1	9.89E-05	0.001680838	44630	0
Grasvlei (Corle)	834	1	600	400	75	2	1	0	0	0	0.000593237	44630	0.000296619
Grootkloof	534	1	1100	1500	1000	2	0	0	0	0	0.00069211	44630	0.000296619
Grootlandskop	1338	1	3400	3400	2000	2	0	0	0	0	0.001779711	1	0.000790983
Grootrivier Confluence (West)	499	1	1000	1000	50	2	0	0	0	0	0.001779711	10	0.000889856
Grootrivier Corle	441	2	2700	3000	5	2	1	0	0	0.000296619	0.008700811	10	0.001087601
Grootrivier Himalayas	436	2	4000	4000	50	2	1	0	0	0	0.003065058	10	0.000494364
Heiningvlei Biedouw Day Walk	856	1	3000	3000	600	2	1	0	1	0	0.000197746	44630	0.000197746
Heuningvlei Krakadow Trail	1057	1	2000	3000	500	1	1	0	0	0	0.003856041	44630	0.000988728
Hollandsebos	425	1	200	5000	300	2	1	0	1	9.89E-05	0.005042515	44564	0.000988728
Karukareb Scratch Tree	353	1	0	3000	150	2	0	0	0	9.89E-05	0.001483093	44630	9.89E-05
Kleindoring	543	2	760	3000	20	1	1	0	0	0.000197746	0.003559423	10	0.000197746
Klipbokkloof Cave	522	2	2300	4000	30	2	0	0	0	0	0.001680838	10	0.000395491
Klipbokkloof West	560	2	3000	4000	25	2	0	0	0	0	0.003361677	10	0.000296619
Krakadow	339	1	2500	2500	20	1	1	0	1	0	0.001186474	44630	0.000494364
Krakadow (Corle)	272	1	1000	1000	20	1	1	0	0	0	0.001581966	44630	0
Langkloof	1248	1	2800	3000	25	1	1	0	0	0	0.002274076	1	0.000296619
Leeuvlak Cave (Visgat)	663	2	4100	4400	50	2	0	0	1	0	0.00138422	10	0.000494364
Loskoppe	843	2	600	2000	10	1	0	0	1	0	0.003757168	10	0.000197746
Louis Leipoldt	801	1	1000	1500	1500	1	0	0	0	0	0.000593237	44630	0.001680838
Lower Breekkrans	540	2	3200	3200	400	1	0	0	0	0	0.003262804	10	9.89E-05
Maltese Cross Lower	1006	1	500	1000	250	1	0	0	0	0.000494364	0.001087601	44630	0
Mannetjies Kloof North	868	2	350	3000	100	2	1	0	0	0	0.002966185	10	0.001878584
Mannetjies Kloof South	748	2	0	3000	700	2	0	0	0	0	0.004449278	10	0.001087601
Matjieskloof	556	2	1500	3000	150	1	0	0	0	0	0.001285347	10	0.000593237
Melkboom	594	2	0	3000	50	2	1	0	0	0	0.00346055	10	0.000296619
Mied Se Kop	1134	1	1000	2500	1000	1	0	0	0	0	0.002570694	1	0
Mooiweerspoort	1010	1	0	1000	1200	2	1	0	1	0.000395491	0.002471821	44630	0
Nuwerus Waterfall	713	2	3000	3000	5	1	1	0	0	0	0.003954914	10	0
Pakhuis Pass	920	1	2000	3000	1000	1	0	0	0	0	0.000593237	44630	0.000296619
Patrysvlei	254	1	0	1000	80	2	0	0	1	0.000197746	0.000395491	10	0.00069211
Popelierbos	784	2	0	5000	10	1	0	0	0	0.000494364	0.002570694	10	0.000494364
Rietrivier North	508	2	4000	8900	20	2	1	0	0	0	0.00069211	10	0.000593237
Rietrivier South	535	2	1000	10600	30	2	1	0	0	9.89E-05	0.001186474	10	0.000988728
Sanddrif (Shale Band)	958	1	1000	1000	800	1	0	0	1	0.000593237	0.000889856	1	0
Sandlaagte	562	2	400	4500	600	1	0	0	0	0.000395491	0.00207633	10	0.000395491
Scholts se werf	701	2	500	500	20	2	0	0	0	0	0.006031244	10	0.00069211
Sugarloaf East	1054	1	0	1500	1000	2	0	0	0	0.001186474	0.000395491	10	9.89E-05
Sugarloaf West	1215	1	20	3000	50	1	0	0	0	9.89E-05	0.00138422	44630	9.89E-05
The Last Station!	918	2	500	4000	400	1	0	0	0	0	0.002372948	10	0.000296619
Tierkloof	587	1	400	1000	10	1	1	0	0	0.000197746	0.001087601	10	0
Toktokkie (Matjiesrivier)	740	1	1000	1000	50	2	0	0	0	0	0.018093731	10	0
Traveller's Rest	363	1	2000	3500	40	2	0	0	0	0	0.011864742	10	0.00069211
Tuinjies Kloof	579	1	2500	4000	50	1	0	0	0	0	0.001779711	10	0.001977457
Uilsgat	1092	1	1000	2500	200	2	0	0	0	0	0.002175203	1	0.000593237
Upper Leeuvlak	737	2	2500	4500	650	2	0	0	1	0	0.001186474	10	0.000593237
Upper Matjies	721	2	0	3000	50	2	1	0	1	0.000395491	0.00138422	10	0
Vaalkloof	1046	2	700	6000	10	1	0	0	0	0	0.000988728	10	0.000395491
Voelvlei Pass	591	2	0	1500	5	1	1	0	1	0.000197746	9.89E-05	10	9.89E-05
Voelvlei South	938	2	0	1800	2000	2	0	0	0	0.001779711	0.00138422	10	9.89E-05
