# Supplementary material for: Facilitation of a free-roaming apex predator in working lands: evaluating factors that influence leopard spatial dynamics and prey availability in a South African biodiversity hotspot
Source: PeerJ. 2023 Jan 25;11:e14575. doi: 10.7717/peerj.14575 (PMC9884037; doi:10.7717/peerj.14575)
Supplement: Supplemental Information 2 [file peerj-11-14575-s002.zip › PeerJ_data and code/Cederberg/Code duiker Cederberg.R]

library(unmarked)
library(AICcmodavg)
library(lme4)
library(car)


#scale covariates
covs <- read.csv("covariates_actual_baboon.csv")

altitude <- as.matrix(covs[,2])
veg <- as.matrix(covs[,3])
road <- as.matrix(covs[,4])
habitat <- as.matrix(covs[,5])
water <- as.matrix(covs[,6])
water_source <- as.matrix(covs[,7])
livestock <- as.matrix(covs[,8])
hunting <- as.matrix(covs[,9])
disturbance <- as.matrix(covs[,10])
carni <- as.matrix(covs[,11])
prey <- as.matrix(covs[,12])
veg_age <- as.matrix(covs[,13])
leopard <- as.matrix(covs[,14])

covs <- data.frame(altitude, road, habitat, water, carni, prey, veg_age, leopard)
scovs <- scale(covs, center = TRUE, scale = TRUE)
sitecovs <- data.frame(scovs, livestock, disturbance,water_source, veg)

#FUll
duiker <- read.csv("duiker_full.csv")
det <- duiker[,2:152]

#create occupancy object full
umf <- unmarkedFrameOccu(y=det,siteCovs= sitecovs) # Create occupancy object
summary (umf)

#global model
global.model.full <- occu(~altitude + road + habitat + water + livestock + disturbance + carni + veg_age + water_source + veg ~altitude + road + habitat + water + livestock + disturbance + carni + veg_age + water_source + veg, umf)
df_full <- mb.gof.test(global.model.full, print.table=TRUE, nsim = 1000) 
df_full

#5 days
duiker <- read.csv("duiker_5day.csv")
det <- duiker[,2:31]
#create occupancy object
umf <- unmarkedFrameOccu(y=det,siteCovs= sitecovs) # Create occupancy object
summary (umf)

#global model
global.model.5 <- occu(~altitude + road + habitat + water + livestock + disturbance + carni + veg_age + water_source + veg ~altitude + road + habitat + water + livestock + disturbance + carni + veg_age + water_source + veg, umf)
df_5 <- mb.gof.test(global.model.5, print.table=TRUE, nsim = 1000) 
df_5

#6 days
duiker <- read.csv("duiker_6day.csv")
det <- duiker[,2:26]
#create occupancy object
umf <- unmarkedFrameOccu(y=det,siteCovs= sitecovs) # Create occupancy object
summary (umf)

#global model
global.model.6 <- occu(~altitude + road + habitat + water + livestock + disturbance + carni + water_source + veg + leopard ~altitude + road + habitat + water + livestock + disturbance + carni + water_source + veg + leopard, umf)
df_6 <- mb.gof.test(global.model.6, print.table=TRUE, nsim = 1000) 
df_6

#7 days

#scale covariates
covs <- read.csv("covariates_7days.csv")

altitude <- as.matrix(covs[,2])
veg <- as.matrix(covs[,3])
road <- as.matrix(covs[,4])
habitat <- as.matrix(covs[,5])
water <- as.matrix(covs[,6])
water_source <- as.matrix(covs[,7])
livestock <- as.matrix(covs[,8])
hunting <- as.matrix(covs[,9])
disturbance <- as.matrix(covs[,10])
carni <- as.matrix(covs[,11])
prey <- as.matrix(covs[,12])
veg_age <- as.matrix(covs[,13])
leopard <- as.matrix(covs[,14])

covs <- data.frame(altitude, road, habitat, water, carni, prey, veg_age, leopard)
scovs <- scale(covs, center = TRUE, scale = TRUE)
sitecovs <- data.frame(scovs, livestock, disturbance,water_source, veg)

duiker <- read.csv("duiker_7day.csv")
det <- duiker[,2:22]
#create occupancy object
umf <- unmarkedFrameOccu(y=det,siteCovs= sitecovs) # Create occupancy object
summary (umf)

#global model
global.model.7 <- occu(~altitude + road + habitat + water + livestock + disturbance + carni + water_source + veg + veg_age + leopard ~altitude + road + habitat + water + livestock + disturbance + carni + water_source + veg + veg_age + leopard, umf)
df_7 <- mb.gof.test(global.model.7, print.table=TRUE, nsim = 1000) 
df_7


#8 days

#8 days

#scale covariates
covs <- read.csv("covariates_actual_baboon.csv")

altitude <- as.matrix(covs[,2])
veg <- as.matrix(covs[,3])
road <- as.matrix(covs[,4])
habitat <- as.matrix(covs[,5])
water <- as.matrix(covs[,6])
water_source <- as.matrix(covs[,7])
livestock <- as.matrix(covs[,8])
hunting <- as.matrix(covs[,9])
disturbance <- as.matrix(covs[,10])
carni <- as.matrix(covs[,11])
prey <- as.matrix(covs[,12])
veg_age <- as.matrix(covs[,13])
leopard <- as.matrix(covs[,14])

covs <- data.frame(altitude, road, habitat, water, carni, prey, veg_age, leopard)
scovs <- scale(covs, center = TRUE, scale = TRUE)
sitecovs <- data.frame(scovs, livestock, disturbance,water_source, veg)

duiker <- read.csv("duiker_8day.csv")
det <- duiker[,2:20]
#create occupancy object
umf <- unmarkedFrameOccu(y=det,siteCovs= sitecovs) # Create occupancy object
summary (umf)

#global model
global.model.8 <- occu(~altitude + road + habitat + water + livestock + disturbance + carni + water_source + veg + veg_age + leopard ~altitude + road + habitat + water + livestock + disturbance + carni + water_source + veg + veg_age + leopard, umf)
df_8 <- mb.gof.test(global.model.8, print.table=TRUE, nsim = 1000) 
df_8


#9 days
#scale covariates
covs <- read.csv("covariates_7days.csv")

altitude <- as.matrix(covs[,2])
veg <- as.matrix(covs[,3])
road <- as.matrix(covs[,4])
habitat <- as.matrix(covs[,5])
water <- as.matrix(covs[,6])
water_source <- as.matrix(covs[,7])
livestock <- as.matrix(covs[,8])
hunting <- as.matrix(covs[,9])
disturbance <- as.matrix(covs[,10])
carni <- as.matrix(covs[,11])
prey <- as.matrix(covs[,12])
veg_age <- as.matrix(covs[,13])
leopard <- as.matrix(covs[,14])

covs <- data.frame(altitude, road, habitat, water, carni, prey, veg_age, leopard)
scovs <- scale(covs, center = TRUE, scale = TRUE)
sitecovs <- data.frame(scovs, livestock, disturbance,water_source, veg)


duiker <- read.csv("duiker_9day.csv")
det <- duiker[,2:17]

#create occupancy object
umf <- unmarkedFrameOccu(y=det,siteCovs= sitecovs) # Create occupancy object
summary (umf)

#global model
global.model.9 <- occu(~altitude + road + habitat + water + livestock + disturbance + carni + water_source + veg + veg_age + leopard ~altitude + road + habitat + water + livestock + disturbance + carni + water_source + veg + veg_age + leopard, umf)
df_9 <- mb.gof.test(global.model.9, print.table=TRUE, nsim = 1000) 
df_9


####TEST SPACE USE
#scale covariates
covs <- read.csv("covariates_7days.csv")

altitude <- as.matrix(covs[,2])
veg <- as.matrix(covs[,3])
road <- as.matrix(covs[,4])
habitat <- as.matrix(covs[,5])
water <- as.matrix(covs[,6])
water_source <- as.matrix(covs[,7])
livestock <- as.matrix(covs[,8])
hunting <- as.matrix(covs[,9])
disturbance <- as.matrix(covs[,10])
carni <- as.matrix(covs[,11])
veg_age <- as.matrix(covs[,13])
leopard <- as.matrix(covs[,14])

covs <- data.frame(altitude, road, habitat, water, carni, veg_age, leopard)
scovs <- scale(covs, center = TRUE, scale = TRUE)
sitecovs <- data.frame(scovs, livestock, disturbance,water_source, veg)

duiker <- read.csv("duiker_7day.csv")
det <- duiker[,2:22]
#create occupancy object
umf <- unmarkedFrameOccu(y=det,siteCovs= sitecovs) # Create occupancy object
summary (umf)

#test detection
null <- occu(~1~1, umf)
altitude <- occu(~altitude~1, umf)
veg <- occu(~veg~1, umf)
road <- occu(~road~1, umf)
habitat <- occu(~habitat~1, umf)
water <- occu(~water~1, umf)
water_source <- occu(~water_source~1, umf)
livestock <- occu(~livestock~1, umf)
disturbance <- occu(~disturbance~1, umf)
carni <- occu(~carni~1, umf)
leopard <- occu(~leopard~1, umf)
veg_age <- occu(~veg_age~1, umf)

cand.models <- aictab(list(null=null, altitude=altitude, veg=veg, road=road, habitat=habitat, water=water, water_source=water_source, livestock=livestock, disturbance=disturbance, carni=carni, leopard=leopard, veg_age=veg_age), c.hat=1.03)
cand.models


alt_leopard <- occu(~altitude+leopard~1, umf) 
veg_leopard <- occu(~veg+leopard~1, umf) 
road_leopard <- occu(~road+leopard~1, umf) 
habitat_leopard <- occu(~habitat+leopard~1, umf) 
water_leopard <- occu(~water+leopard~1, umf) 
water_source_leopard <- occu(~water_source+leopard~1, umf) 
livestock_leopard <- occu(~livestock+leopard~1, umf) 
disturbance_leopard<- occu(~disturbance+leopard~1, umf) 
leopard_veg_age <- occu(~leopard+veg_age~1, umf)
carni_leopard <- occu(~leopard+carni~1, umf)

habitat_veg_leopard <- occu(~habitat+veg+leopard~1, umf) 
habitat_veg_road <- occu(~habitat+veg+road~1, umf) 

alt_leopard_water <- occu(~altitude+leopard+water~1, umf) 
alt_leopard_veg_age <- occu(~altitude+leopard+veg_age~1, umf)
alt_leopard_water_veg_age <- occu(~altitude+leopard+water+veg_age~1, umf) 

alt_leopard_water_veg <- occu(~altitude+leopard+water+veg~1, umf) 
alt_leopard_veg_age_veg <- occu(~altitude+leopard+veg_age+veg~1, umf)
alt_leopard_water_veg_age_veg <- occu(~altitude+leopard+water+veg_age+veg~1, umf)

alt_leopard_water_habitat <- occu(~altitude+leopard+water+habitat~1, umf) 
alt_leopard_veg_age_habitat <- occu(~altitude+leopard+veg_age+habitat~1, umf)
alt_leopard_water_veg_age_habitat <- occu(~altitude+leopard+water+veg_age+habitat~1, umf)
alt_leopard_water_veg_age_veg_habitat <- occu(~altitude+leopard+water+veg_age+veg+habitat~1, umf)

habitat_leopard_veg_road <- occu(~habitat+leopard+veg+road~1, umf)

alti_carni_leopard <- occu(~altitude+leopard+carni~1, umf)
alti_carni_leopard_water <- occu(~altitude+leopard+carni+water~1, umf)
alti_carni_leopard_water_veg <- occu(~altitude+leopard+carni+water+veg~1, umf)

alti_carni_leopard_water_veg_age <- occu(~altitude+leopard+carni+water+veg_age~1, umf)
alti_carni_leopard_water_veg_veg_age <- occu(~altitude+leopard+carni+water+veg+veg_age~1, umf)


alt_leopard_water_veg_age_veg_habitat_road <- occu(~road+altitude+leopard+water+veg_age+veg+habitat~1, umf)
alt_leopard_water_veg_habitat_road <- occu(~road+altitude+leopard+water+veg+habitat~1, umf)
alt_leopard_water_veg_age_habitat_road <- occu(~road+altitude+leopard+water+veg_age+habitat~1, umf)

alt_leopard_water_veg_age_veg_habitat_road_carni <- occu(~carni+road+altitude+leopard+water+veg_age+veg+habitat~1, umf)
alt_leopard_water_veg_habitat_road_carni <- occu(~carni+road+altitude+leopard+water+veg+habitat~1, umf)
alt_leopard_water_veg_age_habitat_road_carni <- occu(~carni+road+altitude+leopard+water+veg_age+habitat~1, umf)


leopard_water_veg_age_veg_habitat_road <- occu(~road+leopard+water+veg_age+veg+habitat~1, umf)
alt_leopard_veg_age_veg_habitat_road <- occu(~road+altitude+leopard+veg_age+veg+habitat~1, umf)


cand.models2 <- aictab(list(alt_leopard_veg_age_veg_habitat_road=alt_leopard_veg_age_veg_habitat_road, leopard_water_veg_age_veg_habitat_road=leopard_water_veg_age_veg_habitat_road, alt_leopard_water_veg_age_veg_habitat_road_carni=alt_leopard_water_veg_age_veg_habitat_road_carni, alt_leopard_water_veg_habitat_road_carni=alt_leopard_water_veg_habitat_road_carni, alt_leopard_water_veg_age_habitat_road_carni=alt_leopard_water_veg_age_habitat_road_carni, alt_leopard_water_veg_age_habitat_road=alt_leopard_water_veg_age_habitat_road, alt_leopard_water_veg_habitat_road=alt_leopard_water_veg_habitat_road, alt_leopard_water_veg_age_veg_habitat_road=alt_leopard_water_veg_age_veg_habitat_road, alti_carni_leopard_water_veg_age=alti_carni_leopard_water_veg_age, alti_carni_leopard_water_veg_veg_age=alti_carni_leopard_water_veg_veg_age, alti_carni_leopard_water_veg=alti_carni_leopard_water_veg, alti_carni_leopard_water=alti_carni_leopard_water, alti_carni_leopard=alti_carni_leopard, habitat_leopard_veg_road=habitat_leopard_veg_road, carni_leopard=carni_leopard, alt_leopard_water_habitat=alt_leopard_water_habitat, alt_leopard_veg_age_habitat=alt_leopard_veg_age_habitat, alt_leopard_water_veg_age_habitat=alt_leopard_water_veg_age_habitat, alt_leopard_water_veg_age_veg_habitat=alt_leopard_water_veg_age_veg_habitat, alt_leopard_water_veg=alt_leopard_water_veg, alt_leopard_veg_age_veg=alt_leopard_veg_age_veg, alt_leopard_water_veg_age_veg=alt_leopard_water_veg_age_veg, alt_leopard_water=alt_leopard_water, alt_leopard_veg_age=alt_leopard_veg_age, alt_leopard_water_veg_age=alt_leopard_water_veg_age, habitat_veg_road=habitat_veg_road, habitat_veg_leopard=habitat_veg_leopard, leopard_veg_age=leopard_veg_age, alt_leopard=alt_leopard, veg_leopard=veg_leopard, road_leopard=road_leopard, habitat_leopard=habitat_leopard, water_leopard=water_leopard, water_source_leopard=water_source_leopard, livestock_leopard=livestock_leopard, disturbance_leopard=disturbance_leopard, null=null, altitude=altitude, veg=veg, road=road, habitat=habitat, water=water, water_source=water_source, livestock=livestock, disturbance=disturbance, carni=carni, leopard=leopard, veg_age=veg_age), c.hat=1.03)
cand.models2


#test space use
null <- occu(~1~1, umf)
null_2 <- occu(~altitude+leopard+water+veg_age+veg+habitat+road~1, umf)
altitude <- occu(~altitude+leopard+water+veg_age+veg+habitat+road~altitude, umf)
veg <- occu(~altitude+leopard+water+veg_age+veg+habitat+road~veg, umf)
road <- occu(~altitude+leopard+water+veg_age+veg+habitat+road~road, umf)
habitat <- occu(~altitude+leopard+water+veg_age+veg+habitat+road~habitat, umf)
water <- occu(~altitude+leopard+water+veg_age+veg+habitat+road~water, umf)
water_source <- occu(~altitude+leopard+water+veg_age+veg+habitat+road~water_source, umf)
livestock <- occu(~altitude+leopard+water+veg_age+veg+habitat+road~livestock, umf)
disturbance <- occu(~altitude+leopard+water+veg_age+veg+habitat+road~disturbance, umf)
carni <- occu(~altitude+leopard+water+veg_age+veg+habitat+road~carni, umf)
leopard <- occu(~altitude+leopard+water+veg_age+veg+habitat+road~leopard, umf)

cand.models <- aictab(list(null=null, null_2=null_2, altitude=altitude, veg=veg, road=road, habitat=habitat, water=water, water_source=water_source, livestock=livestock, disturbance=disturbance, carni=carni, leopard=leopard), c.hat=1.03)
cand.models

carni_altitude <- occu(~altitude+leopard+water+veg_age+veg+habitat+road~altitude+carni, umf)
carni_veg <- occu(~altitude+leopard+water+veg_age+veg+habitat+road~veg+carni, umf)
carni_road <- occu(~altitude+leopard+water+veg_age+veg+habitat+road~road+carni, umf)
carni_habitat <- occu(~altitude+leopard+water+veg_age+veg+habitat+road~habitat+carni, umf)
carni_water <- occu(~altitude+leopard+water+veg_age+veg+habitat+road~water+carni, umf)
carni_water_source <- occu(~altitude+leopard+water+veg_age+veg+habitat+road~water_source+carni, umf)
carni_livestock <- occu(~altitude+leopard+water+veg_age+veg+habitat+road~livestock+carni, umf)
carni_disturbance <- occu(~altitude+leopard+water+veg_age+veg+habitat+road~disturbance+carni, umf)
carni_leopard <- occu(~altitude+leopard+water+veg_age+veg+habitat+road~leopard+carni, umf)

carni_road_disturbance <- occu(~altitude+leopard+water+veg_age+veg+habitat+road~road+carni+disturbance, umf)
carni_water_source_road <- occu(~altitude+leopard+water+veg_age+veg+habitat+road~water_source+carni+road, umf)

road_altitude <- occu(~altitude+leopard+water+veg_age+veg+habitat+road~altitude+ road, umf)
road_veg <- occu(~altitude+leopard+water+veg_age+veg+habitat+road~veg+ road, umf)
road_habitat <- occu(~altitude+leopard+water+veg_age+veg+habitat+road~habitat+ road, umf)
road_water <- occu(~altitude+leopard+water+veg_age+veg+habitat+road~water+ road, umf)
road_water_source <- occu(~altitude+leopard+water+veg_age+veg+habitat+road~water_source+ road, umf)
road_livestock <- occu(~altitude+leopard+water+veg_age+veg+habitat+road~livestock+ road, umf)
road_disturbance <- occu(~altitude+leopard+water+veg_age+veg+habitat+road~disturbance+ road, umf)
road_leopard <- occu(~altitude+leopard+water+veg_age+veg+habitat+road~leopard+ road, umf)

road_altitude_water_source <- occu(~altitude+leopard+water+veg_age+veg+habitat+road~altitude+road+water_source, umf)##model does not converge
road_altitude_carni <- occu(~altitude+leopard+water+veg_age+veg+habitat+road~altitude+ road + carni, umf)
road_altitude_carni_water_source <- occu(~altitude+leopard+water+veg_age+veg+habitat+road~altitude+road+carni+water_source, umf)##model does not converge

cand.models <- aictab(list(road_altitude_carni=road_altitude_carni, road_altitude = road_altitude , road_veg = road_veg , road_habitat = road_habitat, road_water = road_water , road_water_source = road_water_source, road_livestock= road_livestock, road_leopard = road_leopard, road_disturbance = road_disturbance, carni_water_source_road=carni_water_source_road, carni_road_disturbance=carni_road_disturbance, carni_altitude = carni_altitude , carni_veg = carni_veg , carni_road = carni_road , carni_habitat = carni_habitat, carni_water = carni_water , carni_water_source = carni_water_source, carni_livestock= carni_livestock, carni_leopard = carni_leopard, carni_disturbance = carni_disturbance , null=null, null_2=null_2, altitude=altitude, veg=veg, road=road, habitat=habitat, water=water, water_source=water_source, livestock=livestock, disturbance=disturbance, carni=carni, leopard=leopard), c.hat=1.03)
cand.models


cand.models2 <- aictab(list(road_altitude=road_altitude, carni_water_source=carni_water_source), c.hat=1.03)
cand.models2

summary(road_altitude)

#95% confidence intervals
confint(road_altitude, type="state")
confint(road_altitude, type="det")

summary(carni_water_source)

#95% confidence intervals
confint(carni_water_source, type="state")
confint(carni_water_source, type="det")
