# Supplementary material for: Facilitation of a free-roaming apex predator in working lands: evaluating factors that influence leopard spatial dynamics and prey availability in a South African biodiversity hotspot
Source: PeerJ. 2023 Jan 25;11:e14575. doi: 10.7717/peerj.14575 (PMC9884037; doi:10.7717/peerj.14575)
Supplement: Supplemental Information 2 [file peerj-11-14575-s002.zip › PeerJ_data and code/Cederberg/Code grysbok Cederberg.R]

library(unmarked)
library(AICcmodavg)
library(lme4)
library(car)


#scale covariates
covs <- read.csv("covariates_actual_baboon.csv")

altitude <- as.matrix(covs[,2])
veg <- as.matrix(covs[,3])
road <- as.matrix(covs[,4])
habitat <- as.matrix(covs[,5])
water <- as.matrix(covs[,6])
water_source <- as.matrix(covs[,7])
livestock <- as.matrix(covs[,8])
hunting <- as.matrix(covs[,9])
disturbance <- as.matrix(covs[,10])
carni <- as.matrix(covs[,11])
prey <- as.matrix(covs[,12])
veg_age <- as.matrix(covs[,13])
leopard <- as.matrix(covs[,14])

covs <- data.frame(altitude, road, habitat, water, carni, prey, veg_age, leopard)
scovs <- scale(covs, center = TRUE, scale = TRUE)
sitecovs <- data.frame(scovs, livestock, disturbance,water_source, veg)

#FUll
grysbok <- read.csv("grysbok_full.csv")
det <- grysbok[,2:152]

#create occupancy object full
umf <- unmarkedFrameOccu(y=det,siteCovs= sitecovs) # Create occupancy object
summary (umf)

#global model
global.model.full <- occu(~altitude + road + habitat + water + livestock + disturbance + carni + veg_age + water_source + veg ~altitude + road + habitat + water + livestock + disturbance + carni + veg_age + water_source + veg, umf)
df_full <- mb.gof.test(global.model.full, print.table=TRUE, nsim = 1000) 
df_full

#5 days
grysbok <- read.csv("grysbok_5day.csv")
det <- grysbok[,2:31]
#create occupancy object
umf <- unmarkedFrameOccu(y=det,siteCovs= sitecovs) # Create occupancy object
summary (umf)

#global model
global.model.5 <- occu(~altitude + road + habitat + water + livestock + disturbance + carni + veg_age + water_source + veg ~altitude + road + habitat + water + livestock + disturbance + carni + veg_age + water_source + veg, umf)
df_5 <- mb.gof.test(global.model.5, print.table=TRUE, nsim = 1000) 
df_5

#6 days
grysbok <- read.csv("grysbok_6day.csv")
det <- grysbok[,2:26]
#create occupancy object
umf <- unmarkedFrameOccu(y=det,siteCovs= sitecovs) # Create occupancy object
summary (umf)

#global model
global.model.6 <- occu(~altitude + road + habitat + water + livestock + disturbance + carni + water_source + veg + leopard ~altitude + road + habitat + water + livestock + disturbance + carni + water_source + veg + leopard, umf)
df_6 <- mb.gof.test(global.model.6, print.table=TRUE, nsim = 1000) 
df_6

#7 days

#scale covariates
covs <- read.csv("covariates_7days.csv")

altitude <- as.matrix(covs[,2])
veg <- as.matrix(covs[,3])
road <- as.matrix(covs[,4])
habitat <- as.matrix(covs[,5])
water <- as.matrix(covs[,6])
water_source <- as.matrix(covs[,7])
livestock <- as.matrix(covs[,8])
hunting <- as.matrix(covs[,9])
disturbance <- as.matrix(covs[,10])
carni <- as.matrix(covs[,11])
prey <- as.matrix(covs[,12])
veg_age <- as.matrix(covs[,13])
leopard <- as.matrix(covs[,14])

covs <- data.frame(altitude, road, habitat, water, carni, prey, veg_age, leopard)
scovs <- scale(covs, center = TRUE, scale = TRUE)
sitecovs <- data.frame(scovs, livestock, disturbance,water_source, veg)

grysbok <- read.csv("grysbok_7day.csv")
det <- grysbok[,2:22]
#create occupancy object
umf <- unmarkedFrameOccu(y=det,siteCovs= sitecovs) # Create occupancy object
summary (umf)

#global model
global.model.7 <- occu(~altitude + road + habitat + water + livestock + disturbance + carni + water_source + veg + veg_age + leopard ~altitude + road + habitat + water + livestock + disturbance + carni + water_source + veg + veg_age + leopard, umf)
df_7 <- mb.gof.test(global.model.7, print.table=TRUE, nsim = 1000) 
df_7


#8 days

#8 days

#scale covariates
covs <- read.csv("covariates_actual_baboon.csv")

altitude <- as.matrix(covs[,2])
veg <- as.matrix(covs[,3])
road <- as.matrix(covs[,4])
habitat <- as.matrix(covs[,5])
water <- as.matrix(covs[,6])
water_source <- as.matrix(covs[,7])
livestock <- as.matrix(covs[,8])
hunting <- as.matrix(covs[,9])
disturbance <- as.matrix(covs[,10])
carni <- as.matrix(covs[,11])
prey <- as.matrix(covs[,12])
veg_age <- as.matrix(covs[,13])
leopard <- as.matrix(covs[,14])

covs <- data.frame(altitude, road, habitat, water, carni, prey, veg_age, leopard)
scovs <- scale(covs, center = TRUE, scale = TRUE)
sitecovs <- data.frame(scovs, livestock, disturbance,water_source, veg)

grysbok <- read.csv("grysbok_8day.csv")
det <- grysbok[,2:20]
#create occupancy object
umf <- unmarkedFrameOccu(y=det,siteCovs= sitecovs) # Create occupancy object
summary (umf)

#global model
global.model.8 <- occu(~altitude + road + habitat + water + livestock + disturbance + carni + water_source + veg + veg_age + leopard ~altitude + road + habitat + water + livestock + disturbance + carni + water_source + veg + veg_age + leopard, umf)
df_8 <- mb.gof.test(global.model.8, print.table=TRUE, nsim = 1000) 
df_8


#9 days
#scale covariates
covs <- read.csv("covariates_7days.csv")

altitude <- as.matrix(covs[,2])
veg <- as.matrix(covs[,3])
road <- as.matrix(covs[,4])
habitat <- as.matrix(covs[,5])
water <- as.matrix(covs[,6])
water_source <- as.matrix(covs[,7])
livestock <- as.matrix(covs[,8])
hunting <- as.matrix(covs[,9])
disturbance <- as.matrix(covs[,10])
carni <- as.matrix(covs[,11])
prey <- as.matrix(covs[,12])
veg_age <- as.matrix(covs[,13])
leopard <- as.matrix(covs[,14])

covs <- data.frame(altitude, road, habitat, water, carni, prey, veg_age, leopard)
scovs <- scale(covs, center = TRUE, scale = TRUE)
sitecovs <- data.frame(scovs, livestock, disturbance,water_source, veg)


grysbok <- read.csv("grysbok_9day.csv")
det <- grysbok[,2:17]

#create occupancy object
umf <- unmarkedFrameOccu(y=det,siteCovs= sitecovs) # Create occupancy object
summary (umf)

#global model
global.model.9 <- occu(~altitude + road + habitat + water + livestock + disturbance + carni + water_source + veg + veg_age + leopard ~altitude + road + habitat + water + livestock + disturbance + carni + water_source + veg + veg_age + leopard, umf)
df_9 <- mb.gof.test(global.model.9, print.table=TRUE, nsim = 1000) 
df_9


####TEST SPACE USE
#9 days
#scale covariates
covs <- read.csv("covariates_7days.csv")

altitude <- as.matrix(covs[,2])
veg <- as.matrix(covs[,3])
road <- as.matrix(covs[,4])
habitat <- as.matrix(covs[,5])
water <- as.matrix(covs[,6])
water_source <- as.matrix(covs[,7])
livestock <- as.matrix(covs[,8])
hunting <- as.matrix(covs[,9])
disturbance <- as.matrix(covs[,10])
carni <- as.matrix(covs[,11])
prey <- as.matrix(covs[,12])
veg_age <- as.matrix(covs[,13])
leopard <- as.matrix(covs[,14])

covs <- data.frame(altitude, road, habitat, water, carni, prey, leopard)
scovs <- scale(covs, center = TRUE, scale = TRUE)
sitecovs <- data.frame(scovs, livestock, disturbance,water_source, veg)


grysbok <- read.csv("grysbok_9day.csv")
det <- grysbok[,2:17]

#create occupancy object
umf <- unmarkedFrameOccu(y=det,siteCovs= sitecovs) # Create occupancy object
summary (umf)


#test detection
null <- occu(~1~1, umf)
altitude <- occu(~altitude~1, umf)
veg <- occu(~veg~1, umf)
road <- occu(~road~1, umf)
habitat <- occu(~habitat~1, umf)
water <- occu(~water~1, umf)
water_source <- occu(~water_source~1, umf)
livestock <- occu(~livestock~1, umf)
disturbance <- occu(~disturbance~1, umf)
carni <- occu(~carni~1, umf)
leopard <- occu(~leopard~1, umf)

cand.models <- aictab(list(null=null, altitude=altitude, veg=veg, road=road, habitat=habitat, water=water, water_source=water_source, livestock=livestock, disturbance=disturbance, carni=carni, leopard=leopard), c.hat=1.22)
cand.models


alt_road <- occu(~altitude+road~1, umf) 
veg_road <- occu(~veg+road~1, umf) 
habitat_road <- occu(~habitat+road~1, umf) 
water_road <- occu(~water+road~1, umf) 
water_source_road <- occu(~water_source+road~1, umf) 
livestock_road <- occu(~livestock+road~1, umf) 
disturbance_road<- occu(~disturbance+road~1, umf) 
carni_road <- occu(~road+carni~1, umf)
leopard_road <- occu(~road+leopard~1, umf)

alt_carni <- occu(~altitude+carni~1, umf) 
veg_carni <- occu(~veg+carni~1, umf) 
habitat_carni <- occu(~habitat+carni~1, umf) 
water_carni <- occu(~water+carni~1, umf) 
water_source_carni <- occu(~water_source+carni~1, umf) 
livestock_carni <- occu(~livestock+carni~1, umf) 
disturbance_carni<- occu(~disturbance+carni~1, umf) 
leopard_carni<- occu(~leopard+carni~1, umf) 

alt_veg <- occu(~altitude+veg~1, umf) 
habitat_veg <- occu(~habitat+veg~1, umf) 
water_veg <- occu(~water+veg~1, umf) 
water_source_veg <- occu(~water_source+veg~1, umf) 
livestock_veg <- occu(~livestock+veg~1, umf) 
disturbance_veg<- occu(~disturbance+veg~1, umf) 
leopard_veg<- occu(~leopard+veg~1, umf)


veg_road_carni <- occu(~veg+road+carni~1, umf) 
veg_road_carni_disturbance <- occu(~veg+road+carni+disturbance~1, umf)
veg_road_disturbance <- occu(~veg+road+disturbance~1, umf)

veg_road_carni_habitat <- occu(~veg+road+carni+habitat~1, umf) 
veg_road_carni_disturbance_habitat <- occu(~veg+road+carni+disturbance+habitat~1, umf)
veg_road_disturbance_habitat <- occu(~veg+road+disturbance+habitat~1, umf)
veg_road_habitat <- occu(~veg+road+habitat~1, umf)

veg_road_leopard <- occu(~veg+road+leopard~1, umf)
veg_road_disturbance_leopard <- occu(~veg+road+disturbance+leopard~1, umf)


cand.models <- aictab(list(leopard_veg=leopard_veg, disturbance_veg=disturbance_veg, livestock_veg=livestock_veg, alt_veg =alt_veg, habitat_veg=habitat_veg, water_veg=water_veg, water_source_veg =water_source_veg, veg_road_leopard=veg_road_leopard, veg_road_disturbance_leopard=veg_road_disturbance_leopard, leopard_carni=leopard_carni, leopard_road=leopard_road, veg_road_carni_habitat=veg_road_carni_habitat, veg_road_carni_disturbance_habitat=veg_road_carni_disturbance_habitat, veg_road_disturbance_habitat=veg_road_disturbance_habitat, veg_road_habitat=veg_road_habitat, veg_road_disturbance=veg_road_disturbance, veg_road_carni_disturbance=veg_road_carni_disturbance,veg_road_carni=veg_road_carni, alt_road = alt_road , veg_road = veg_road , habitat_road = habitat_road , water_road = water_road , water_source_road = water_source_road , livestock_road = livestock_road , disturbance_road = disturbance_road , carni_road = carni_road , alt_carni = alt_carni , veg_carni = veg_carni , habitat_carni = habitat_carni , water_carni = water_carni , water_source_carni = water_source_carni, livestock_carni = livestock_carni , disturbance_carni = disturbance_carni , null=null, altitude=altitude, veg=veg, road=road, habitat=habitat, water=water, water_source=water_source, livestock=livestock, disturbance=disturbance, carni=carni, leopard=leopard), c.hat=1.22)
cand.models


#test space use
null <- occu(~1~1, umf)
null_2 <- occu(~veg+road+disturbance~1, umf)
altitude <- occu(~veg+road+disturbance~altitude, umf)
veg <- occu(~veg+road+disturbance~veg, umf)
road <- occu(~veg+road+disturbance~road, umf)
habitat <- occu(~veg+road+disturbance~habitat, umf)
water <- occu(~veg+road+disturbance~water, umf)
water_source <- occu(~veg+road+disturbance~water_source, umf)
livestock <- occu(~veg+road+disturbance~livestock, umf)
disturbance <- occu(~veg+road+disturbance~disturbance, umf)
carni <- occu(~veg+road+disturbance~carni, umf)
leopard <- occu(~veg+road+disturbance~leopard, umf)

cand.models <- aictab(list(null=null, null_2=null_2, altitude=altitude, veg=veg, road=road, habitat=habitat, water=water, water_source=water_source, livestock=livestock, disturbance=disturbance, carni=carni, leopard=leopard), c.hat=1.22)
cand.models


road_altitude <- occu(~veg+road+disturbance~altitude+road, umf)
road_veg <- occu(~veg+road+disturbance~veg+road, umf)
road_habitat <- occu(~veg+road+disturbance~habitat+road, umf)
road_water <- occu(~veg+road+disturbance~water+road, umf)
road_water_source <- occu(~veg+road+disturbance~water_source+road, umf)
road_livestock <- occu(~veg+road+disturbance~livestock+road, umf)
road_disturbance <- occu(~veg+road+disturbance~disturbance+road, umf)
road_carni <- occu(~veg+road+disturbance~carni+road, umf)
road_leopard <- occu(~veg+road+disturbance~leopard+road, umf)

habitat_altitude <- occu(~veg+road+disturbance~altitude+habitat, umf)
habitat_veg <- occu(~veg+road+disturbance~veg+habitat, umf)
habitat_water <- occu(~veg+road+disturbance~water+habitat, umf)
habitat_water_source <- occu(~veg+road+disturbance~water_source+habitat, umf)
habitat_livestock <- occu(~veg+road+disturbance~livestock+habitat, umf)
habitat_disturbance <- occu(~veg+road+disturbance~disturbance+habitat, umf)
habitat_carni <- occu(~veg+road+disturbance~carni+habitat, umf)
habitat_leopard <- occu(~veg+road+disturbance~leopard+habitat, umf)

road_leopard_water_s <- occu(~veg+road+disturbance~leopard+road+water_source, umf)
road_leopard_carni <- occu(~veg+road+disturbance~leopard+road+carni, umf)
road_leopard_carni_water_s <- occu(~veg+road+disturbance~leopard+road+carni+water_source, umf)

road_leopard_altitude <- occu(~veg+road+disturbance~leopard+road+altitude, umf)

road_leopard_water_s_veg <- occu(~veg+road+disturbance~leopard+road+water_source+veg, umf)


cand.models <- aictab(list(road_leopard_water_s_veg=road_leopard_water_s_veg, road_leopard_altitude=road_leopard_altitude, road_leopard_carni_water_s=road_leopard_carni_water_s, road_leopard_carni=road_leopard_carni, road_leopard_water_s=road_leopard_water_s, habitat_altitude = habitat_altitude , habitat_veg = habitat_veg , habitat_water = habitat_water , habitat_water_source = habitat_water_source, habitat_livestock = habitat_livestock, habitat_disturbance = habitat_disturbance , habitat_carni = habitat_carni , habitat_leopard = habitat_leopard, road_altitude = road_altitude , road_veg = road_veg , road_habitat = road_habitat , road_water = road_water , road_water_source = road_water_source, road_livestock = road_livestock, road_disturbance = road_disturbance , road_carni = road_carni , road_leopard = road_leopard, null=null, null_2=null_2, altitude=altitude, veg=veg, road=road, habitat=habitat, water=water, water_source=water_source, livestock=livestock, disturbance=disturbance, carni=carni, leopard=leopard), c.hat=1.22)
cand.models

cand.models <- aictab(list(road=road, road_leopard=road_leopard, road_leopard_water_s=road_leopard_water_s, road_leopard_water_s_veg=road_leopard_water_s_veg, road_water_source=road_water_source, road_altitude=road_altitude, road_water=road_water, road_veg=road_veg), c.hat=1.22)  
cand.models

summary(road_leopard_water_s)

#95% confidence intervals
confint(road_leopard_water_s, type="state")
confint(road_leopard_water_s, type="det")

summary(road_leopard_water_s_veg)

#95% confidence intervals
confint(road_leopard_water_s_veg, type="state")
confint(road_leopard_water_s_veg, type="det")


summary(road_altitude)

#95% confidence intervals
confint(road_altitude, type="state")
confint(road_altitude, type="det")
