# Supplementary material for: Facilitation of a free-roaming apex predator in working lands: evaluating factors that influence leopard spatial dynamics and prey availability in a South African biodiversity hotspot
Source: PeerJ. 2023 Jan 25;11:e14575. doi: 10.7717/peerj.14575 (PMC9884037; doi:10.7717/peerj.14575)
Supplement: Supplemental Information 2 [file peerj-11-14575-s002.zip › PeerJ_data and code/Cederberg/Code hyrax Cederberg.R]

library(unmarked)
library(AICcmodavg)
library(lme4)
library(car)

#scale covariates
covs <- read.csv("Cederberg_covariates_actual.csv")

altitude <- as.matrix(covs[,2])
veg <- as.matrix(covs[,3])
road <- as.matrix(covs[,4])
habitat <- as.matrix(covs[,5])
water <- as.matrix(covs[,6])
water_source <- as.matrix(covs[,7])
livestock <- as.matrix(covs[,8])
hunting <- as.matrix(covs[,9])
disturbance <- as.matrix(covs[,10])
carni <- as.matrix(covs[,11])
prey <- as.matrix(covs[,12])
veg_age <- as.matrix(covs[,13])

covs <- data.frame(altitude, road, habitat, water, carni, prey, veg_age)
scovs <- scale(covs, center = TRUE, scale = TRUE)
sitecovs <- data.frame(scovs, livestock, disturbance,water_source, veg)

#FUll
hyrax <- read.csv("hyrax_full.csv")
det <- hyrax[,2:152]

#create occupancy object full
umf <- unmarkedFrameOccu(y=det,siteCovs= sitecovs) # Create occupancy object
summary (umf)

#global model
global.model.full <- occu(~hyraxaltitude + road + habitat + water + livestock + disturbance + carni + veg_age + water_source + veg + leopard ~hyraxaltitude + road + habitat + water + livestock + disturbance + carni + veg_age + water_source + veg + leopard, umf)
df_full <- mb.gof.test(global.model.full, print.table=TRUE, nsim = 1000) 
df_full

#5 days
hyrax <- read.csv("hyrax_5day.csv")
det <- hyrax[,2:31]
#create occupancy object
umf <- unmarkedFrameOccu(y=det,siteCovs= sitecovs) # Create occupancy object
summary (umf)

#global model
global.model.5 <- occu(~altitude + road + habitat + water + livestock + disturbance + carni + water_source + veg + leopard + veg_age ~altitude + road + habitat + water + livestock + disturbance + carni + water_source + veg + leopard + veg_age, umf)
df_5 <- mb.gof.test(global.model.5, print.table=TRUE, nsim = 1000) 
df_5

#6 days
hyrax <- read.csv("hyrax_6day.csv")
det <- hyrax[,2:26]
#create occupancy object
umf <- unmarkedFrameOccu(y=det,siteCovs= sitecovs) # Create occupancy object
summary (umf)

#global model
global.model.6 <- occu(~altitude + road + habitat + water + livestock + disturbance + carni + water_source + veg + leopard + veg_age ~altitude + road + habitat + water + livestock + disturbance + carni + water_source + veg + leopard + veg_age, umf)
df_6 <- mb.gof.test(global.model.6, print.table=TRUE, nsim = 1000) 
df_6

#7 days

#scale covariates
covs <- read.csv("covariates_7days.csv")

altitude <- as.matrix(covs[,2])
veg <- as.matrix(covs[,3])
road <- as.matrix(covs[,4])
habitat <- as.matrix(covs[,5])
water <- as.matrix(covs[,6])
water_source <- as.matrix(covs[,7])
livestock <- as.matrix(covs[,8])
hunting <- as.matrix(covs[,9])
disturbance <- as.matrix(covs[,10])
carni <- as.matrix(covs[,11])
prey <- as.matrix(covs[,12])
veg_age <- as.matrix(covs[,13])

covs <- data.frame(altitude, road, habitat, water, carni, prey, veg_age)
scovs <- scale(covs, center = TRUE, scale = TRUE)
sitecovs <- data.frame(scovs, livestock, disturbance,water_source, veg)

hyrax <- read.csv("hyrax_7day.csv")
det <- hyrax[,2:22]
#create occupancy object
umf <- unmarkedFrameOccu(y=det,siteCovs= sitecovs) # Create occupancy object
summary (umf)

#global model
global.model.7 <- occu(~altitude + road + habitat + water + livestock + disturbance + carni + water_source + veg + leopard + veg_age ~altitude + road + habitat + water + livestock + disturbance + carni + water_source + veg + leopard + veg_age, umf)
df_7 <- mb.gof.test(global.model.7, print.table=TRUE, nsim = 1000) 
df_7

# 8 days

#scale covariates
covs <- read.csv("Cederberg_covariates_actual.csv")

altitude <- as.matrix(covs[,2])
veg <- as.matrix(covs[,3])
road <- as.matrix(covs[,4])
habitat <- as.matrix(covs[,5])
water <- as.matrix(covs[,6])
water_source <- as.matrix(covs[,7])
livestock <- as.matrix(covs[,8])
hunting <- as.matrix(covs[,9])
disturbance <- as.matrix(covs[,10])
carni <- as.matrix(covs[,11])
prey <- as.matrix(covs[,12])
veg_age <- as.matrix(covs[,13])
leopard <- as.matrix(covs[,14])

covs <- data.frame(altitude, road, habitat, water, carni, prey, veg_age, leopard)
scovs <- scale(covs, center = TRUE, scale = TRUE)
sitecovs <- data.frame(scovs, livestock, disturbance,water_source, veg)

hyrax <- read.csv("hyrax_8day.csv")
det <- hyrax[,2:20]
#create occupancy object
umf <- unmarkedFrameOccu(y=det,siteCovs= sitecovs) # Create occupancy object
summary (umf)

#global model
global.model.8 <- occu(~altitude + road + habitat + water + livestock + disturbance + carni + water_source + veg + leopard + veg_age ~altitude + road + habitat + water + livestock + disturbance + carni + water_source + veg + leopard + veg_age, umf)
df_8 <- mb.gof.test(global.model.8, print.table=TRUE, nsim = 1000) 
df_8


#9 days
#scale covariates
covs <- read.csv("covariates_7days.csv")

altitude <- as.matrix(covs[,2])
veg <- as.matrix(covs[,3])
road <- as.matrix(covs[,4])
habitat <- as.matrix(covs[,5])
water <- as.matrix(covs[,6])
water_source <- as.matrix(covs[,7])
livestock <- as.matrix(covs[,8])
hunting <- as.matrix(covs[,9])
disturbance <- as.matrix(covs[,10])
carni <- as.matrix(covs[,11])
prey <- as.matrix(covs[,12])
veg_age <- as.matrix(covs[,13])
leopard <- as.matrix(covs[,14])

covs <- data.frame(altitude, road, habitat, water, carni, prey, veg_age, leopard)
scovs <- scale(covs, center = TRUE, scale = TRUE)
sitecovs <- data.frame(scovs, livestock, disturbance,water_source, veg)


hyrax <- read.csv("hyrax_9day.csv")
det <- hyrax[,2:17]

#create occupancy object
umf <- unmarkedFrameOccu(y=det,siteCovs= sitecovs) # Create occupancy object
summary (umf)

#global model
global.model.9 <- occu(~altitude + road + habitat + water + livestock + disturbance + carni + water_source + veg + leopard~ altitude + road + habitat + water + livestock + disturbance + carni + water_source + veg + leopard, umf)
df_9 <- mb.gof.test(global.model.9, print.table=TRUE, nsim = 1000) 
df_9


#10 days

#scale covariates
covs <- read.csv("Cederberg_covariates_actual.csv")

altitude <- as.matrix(covs[,2])
veg <- as.matrix(covs[,3])
road <- as.matrix(covs[,4])
habitat <- as.matrix(covs[,5])
water <- as.matrix(covs[,6])
water_source <- as.matrix(covs[,7])
livestock <- as.matrix(covs[,8])
hunting <- as.matrix(covs[,9])
disturbance <- as.matrix(covs[,10])
carni <- as.matrix(covs[,11])
prey <- as.matrix(covs[,12])
veg_age <- as.matrix(covs[,13])
leopard <- as.matrix(covs[,14])

covs <- data.frame(altitude, road, habitat, water, carni, prey, veg_age, leopard)
scovs <- scale(covs, center = TRUE, scale = TRUE)
sitecovs <- data.frame(scovs, livestock, disturbance,water_source, veg)

hyrax <- read.csv("hyrax_10day.csv")
det <- hyrax[,2:16]

#create occupancy object
umf <- unmarkedFrameOccu(y=det,siteCovs= sitecovs) # Create occupancy object
summary (umf)

#global model
global.model.10 <- occu(~altitude + road + habitat + water + livestock + disturbance + carni + water_source + veg + leopard ~altitude + road + habitat + water + livestock + disturbance + carni + water_source + veg + leopard, umf)
df_10 <- mb.gof.test(global.model.10, print.table=TRUE, nsim = 1000) 
df_10

#11 days

#scale covariates
covs <- read.csv("covariates_7days.csv")

altitude <- as.matrix(covs[,2])
veg <- as.matrix(covs[,3])
road <- as.matrix(covs[,4])
habitat <- as.matrix(covs[,5])
water <- as.matrix(covs[,6])
water_source <- as.matrix(covs[,7])
livestock <- as.matrix(covs[,8])
hunting <- as.matrix(covs[,9])
disturbance <- as.matrix(covs[,10])
carni <- as.matrix(covs[,11])
prey <- as.matrix(covs[,12])
veg_age <- as.matrix(covs[,13])
leopard <- as.matrix(covs[,14])

covs <- data.frame(altitude, road, habitat, water, carni, prey, veg_age, leopard)
scovs <- scale(covs, center = TRUE, scale = TRUE)
sitecovs <- data.frame(scovs, livestock, disturbance,water_source, veg)

hyrax <- read.csv("hyrax_11day.csv")
det <- hyrax[,2:14]

#create occupancy object
umf <- unmarkedFrameOccu(y=det,siteCovs= sitecovs) # Create occupancy object
summary (umf)

#global model
global.model.11 <- occu(~altitude + road + habitat + water + livestock + disturbance + carni + veg + leopard ~altitude + road + habitat + water + livestock + disturbance + carni + veg + leopard, umf)
df_11 <- mb.gof.test(global.model.11, print.table=TRUE, nsim = 1000) 
df_11


#12 days
hyrax <- read.csv("hyrax_12day.csv")
det <- hyrax[,2:13]

#create occupancy object
umf <- unmarkedFrameOccu(y=det,siteCovs= sitecovs) # Create occupancy object
summary (umf)

#global model
global.model.12 <- occu(~hyraxaltitude + road + habitat + water + livestock + disturbance + carni + veg_age + water_source + veg + leopard~hyraxaltitude + road + habitat + water + livestock + disturbance + carni + veg_age + water_source + veg + leopard, umf)
df_12 <- mb.gof.test(global.model.12, print.table=TRUE, nsim = 1000) 
df_12

##TEST OCCUPANCY
#9 days
#scale covariates
covs <- read.csv("covariates_7days.csv")

altitude <- as.matrix(covs[,2])
veg <- as.matrix(covs[,3])
road <- as.matrix(covs[,4])
habitat <- as.matrix(covs[,5])
water <- as.matrix(covs[,6])
water_source <- as.matrix(covs[,7])
livestock <- as.matrix(covs[,8])
hunting <- as.matrix(covs[,9])
disturbance <- as.matrix(covs[,10])
carni <- as.matrix(covs[,11])
prey <- as.matrix(covs[,12])
veg_age <- as.matrix(covs[,13])
leopard <- as.matrix(covs[,14])

covs <- data.frame(altitude, road, habitat, water, carni, prey, veg_age, leopard)
scovs <- scale(covs, center = TRUE, scale = TRUE)
sitecovs <- data.frame(scovs, livestock, disturbance,water_source, veg)


hyrax <- read.csv("hyrax_9day.csv")
det <- hyrax[,2:17]

#create occupancy object
umf <- unmarkedFrameOccu(y=det,siteCovs= sitecovs) # Create occupancy object
summary (umf)

#test detection
null <- occu(~1~1, umf)
altitude <- occu(~altitude~1, umf)
veg <- occu(~veg~1, umf)
road <- occu(~road~1, umf)
habitat <- occu(~habitat~1, umf)
water <- occu(~water~1, umf)
water_source <- occu(~water_source~1, umf)
livestock <- occu(~livestock~1, umf)
disturbance <- occu(~disturbance~1, umf)
carni <- occu(~carni~1, umf)
leopard <- occu(~leopard~1, umf)

cand.models <- aictab(list(null=null, altitude=altitude, veg=veg, road=road, habitat=habitat, water=water, water_source=water_source, livestock=livestock, disturbance=disturbance, carni=carni, leopard=leopard), c.hat=1.1)
cand.models

alt_road <- occu(~altitude+road~1, umf) 
veg_road <- occu(~veg+road~1, umf) 
habitat_road <- occu(~habitat+road~1, umf) 
water_road <- occu(~water+road~1, umf) 
water_source_road <- occu(~water_source+road~1, umf) 
livestock_road <- occu(~livestock+road~1, umf) 
disturbance_road<- occu(~disturbance+road~1, umf) 
carni_road <- occu(~road+carni~1, umf)
leopard_road <- occu(~road+leopard~1, umf)

alt_veg <- occu(~altitude+veg~1, umf) 
habitat_veg <- occu(~habitat+veg~1, umf) 
water_veg <- occu(~water+veg~1, umf) 
water_source_veg <- occu(~water_source+veg~1, umf) 
livestock_veg <- occu(~livestock+veg~1, umf) 
disturbance_veg<- occu(~disturbance+veg~1, umf) 
carni_veg <- occu(~veg+carni~1, umf)
leopard_veg <- occu(~veg+leopard~1, umf)


alt_carni <- occu(~altitude+carni~1, umf) 
veg_carni <- occu(~veg+carni~1, umf) 
habitat_carni <- occu(~habitat+carni~1, umf) 
water_carni <- occu(~water+carni~1, umf) 
water_source_carni <- occu(~water_source+carni~1, umf) 
livestock_carni <- occu(~livestock+carni~1, umf) 
disturbance_carni<- occu(~disturbance+carni~1, umf) 

veg_road_carni <- occu(~veg+road+carni~1, umf) 
veg_road_carni_disturbance <- occu(~veg+road+carni+disturbance~1, umf)
veg_road_disturbance <- occu(~veg+road+disturbance~1, umf)

veg_road_carni_habitat <- occu(~veg+road+carni+habitat~1, umf) 
veg_road_carni_disturbance_habitat <- occu(~veg+road+carni+disturbance+habitat~1, umf)
veg_road_disturbance_habitat <- occu(~veg+road+disturbance+habitat~1, umf)
veg_road_habitat <- occu(~veg+road+habitat~1, umf)

veg_road_carni_altitude <- occu(~veg+road+carni+altitude~1, umf) 

water_source_veg_carni <- occu(~water_source+veg+carni~1, umf) 

cand.models <- aictab(list(water_source_veg_carni=water_source_veg_carni, alt_veg=alt_veg, habitat_veg=habitat_veg, water_veg=water_veg, water_source_veg=water_source_veg, livestock_veg=livestock_veg, disturbance_veg=disturbance_veg, leopard_veg=leopard_veg, leopard_road=leopard_road, veg_road_carni_altitude=veg_road_carni_altitude, veg_road_carni_habitat=veg_road_carni_habitat, veg_road_carni_disturbance_habitat=veg_road_carni_disturbance_habitat, veg_road_disturbance_habitat=veg_road_disturbance_habitat, veg_road_habitat=veg_road_habitat, veg_road_disturbance=veg_road_disturbance, veg_road_carni_disturbance=veg_road_carni_disturbance,veg_road_carni=veg_road_carni, alt_road = alt_road , veg_road = veg_road , habitat_road = habitat_road , water_road = water_road , water_source_road = water_source_road , livestock_road = livestock_road , disturbance_road = disturbance_road , carni_road = carni_road , alt_carni = alt_carni , veg_carni = veg_carni , habitat_carni = habitat_carni , water_carni = water_carni , water_source_carni = water_source_carni, livestock_carni = livestock_carni , disturbance_carni = disturbance_carni , null=null, altitude=altitude, veg=veg, road=road, habitat=habitat, water=water, water_source=water_source, livestock=livestock, disturbance=disturbance, carni=carni, leopard=leopard), c.hat=1.1)
cand.models

#test space use
null <- occu(~1~1, umf)
null_2 <- occu(~veg+road+altitude+carni~1, umf)
altitude <- occu(~veg+road+altitude+carni~altitude, umf)
veg <- occu(~veg+road+altitude+carni~veg, umf)
road <- occu(~veg+road+altitude+carni~road, umf)
habitat <- occu(~veg+road+altitude+carni~habitat, umf)
water <- occu(~veg+road+altitude+carni~water, umf)
water_source <- occu(~veg+road+altitude+carni~water_source, umf)
livestock <- occu(~veg+road+altitude+carni~livestock, umf)
disturbance <- occu(~veg+road+altitude+carni~disturbance, umf)
carni <- occu(~veg+road+altitude+carni~carni, umf)
leopard <- occu(~veg+road+altitude+carni~leopard, umf)


cand.models <- aictab(list(null=null, null_2=null_2, altitude=altitude, veg=veg, road=road, habitat=habitat, water=water, water_source=water_source, livestock=livestock, disturbance=disturbance, carni=carni, leopard=leopard), c.hat=1.1)
cand.models


road_altitude <- occu(~veg+road+altitude+carni~altitude+road, umf)
road_veg <- occu(~veg+road+altitude+carni~veg+road, umf)
road_habitat <- occu(~veg+road+altitude+carni~habitat+road, umf)
road_water <- occu(~veg+road+altitude+carni~water+road, umf)
road_water_source <- occu(~veg+road+altitude+carni~water_source+road, umf)
road_livestock <- occu(~veg+road+altitude+carni~livestock+road, umf)
road_disturbance <- occu(~veg+road+altitude+carni~disturbance+road, umf)
road_carni <- occu(~veg+road+altitude+carni~carni+road, umf)
road_leopard <- occu(~veg+road+altitude+carni~leopard+road, umf)

habitat_altitude <- occu(~veg+road+altitude+carni~altitude+habitat, umf)
habitat_veg <- occu(~veg+road+altitude+carni~veg+habitat, umf)
habitat_water <- occu(~veg+road+altitude+carni~water+habitat, umf)
habitat_water_source <- occu(~veg+road+altitude+carni~water_source+habitat, umf)
habitat_livestock <- occu(~veg+road+altitude+carni~livestock+habitat, umf)
habitat_disturbance <- occu(~veg+road+altitude+carni~disturbance+habitat, umf)
habitat_carni <- occu(~veg+road+altitude+carni~carni+habitat, umf)
habitat_leopard <- occu(~veg+road+altitude+carni~leopard+habitat, umf)

road_leopard_water_s <- occu(~veg+road+altitude+carni~leopard+road+water_source, umf)
road_leopard_carni <- occu(~veg+road+altitude+carni~leopard+road+carni, umf)
road_leopard_carni_water_s <- occu(~veg+road+altitude+carni~leopard+road+carni+water_source, umf)

road_leopard_altitude <- occu(~veg+road+altitude+carni~leopard+road+altitude, umf)
road_leopard_disturbance <- occu(~veg+road+altitude+carni~leopard+road+disturbance, umf)

leopard_carni <- occu(~veg+road+altitude+carni~leopard+carni, umf)
leopard_water_s <- occu(~veg+road+altitude+carni~leopard+water_source, umf)
leopard_carni_water_s <- occu(~veg+road+altitude+carni~leopard+carni+water_source, umf)
leopard_altitude <- occu(~veg+road+altitude+carni~leopard+altitude, umf)
leopard_disturbance <- occu(~veg+road+altitude+carni~leopard+disturbance, umf)

veg_altitude <- occu(~veg+road+altitude+carni~altitude+veg, umf)
veg_road <- occu(~veg+road+altitude+carni~road+veg, umf)
veg_habitat <- occu(~veg+road+altitude+carni~habitat+veg, umf)
veg_water <- occu(~veg+road+altitude+carni~water+veg, umf)
veg_water_source <- occu(~veg+road+altitude+carni~water_source+veg, umf)
veg_livestock <- occu(~veg+road+altitude+carni~livestock+veg, umf)
veg_disturbance <- occu(~veg+road+altitude+carni~disturbance+veg, umf)
veg_carni <- occu(~veg+road+altitude+carni~carni+veg, umf)
veg_leopard <- occu(~veg+road+altitude+carni~leopard+veg, umf)

carni_altitude <- occu(~veg+road+altitude+carni~altitude+carni, umf)
carni_road <- occu(~veg+road+altitude+carni~road+carni, umf)
carni_habitat <- occu(~veg+road+altitude+carni~habitat+carni, umf)
carni_water <- occu(~veg+road+altitude+carni~water+carni, umf)
carni_water_source <- occu(~veg+road+altitude+carni~water_source+carni, umf)
carni_livestock <- occu(~veg+road+altitude+carni~livestock+carni, umf)
carni_disturbance <- occu(~veg+road+altitude+carni~disturbance+carni, umf)
carni_leopard <- occu(~veg+road+altitude+carni~leopard+carni, umf)

veg_carni_disturbance <- occu(~veg+road+altitude+carni~carni+veg+disturbance, umf)
veg_carni_water <- occu(~veg+road+altitude+carni~carni+veg+water, umf)

veg_carni_disturbance_leopard <- occu(~veg+road+altitude+carni~carni+veg+disturbance+leopard, umf)
veg_carni_water_leopard <- occu(~veg+road+altitude+carni~carni+veg+water+leopard, umf)
veg_carni_leopard <- occu(~veg+road+altitude+carni~carni+veg+leopard, umf)


cand.models <- aictab(list(veg_carni_disturbance_leopard=veg_carni_disturbance_leopard, veg_carni_water_leopard=veg_carni_water_leopard, veg_carni_leopard=veg_carni_leopard, veg_carni_water=veg_carni_water, veg_carni_disturbance=veg_carni_disturbance, carni_disturbance=carni_disturbance, carni_livestock=carni_livestock, carni_water_source=carni_water_source, carni_water=carni_water, carni_habitat=carni_habitat, carni_road=carni_road, carni_altitude=carni_altitude, veg_leopard=veg_leopard, veg_carni=veg_carni, veg_disturbance=veg_disturbance, veg_livestock=veg_livestock, veg_water_source=veg_water_source, veg_water=veg_water, veg_habitat=veg_habitat, veg_road=veg_road, veg_altitude=veg_altitude, leopard_carni=leopard_carni, leopard_water_s=leopard_water_s, leopard_carni_water_s=leopard_carni_water_s, leopard_altitude=leopard_altitude, leopard_disturbance=leopard_disturbance, road_leopard_disturbance=road_leopard_disturbance, road_leopard_altitude=road_leopard_altitude, road_leopard_carni_water_s=road_leopard_carni_water_s, road_leopard_carni=road_leopard_carni, road_leopard_water_s=road_leopard_water_s, habitat_altitude = habitat_altitude , habitat_veg = habitat_veg , habitat_water = habitat_water , habitat_water_source = habitat_water_source, habitat_livestock = habitat_livestock, habitat_disturbance = habitat_disturbance , habitat_carni = habitat_carni , habitat_leopard = habitat_leopard, road_altitude = road_altitude , road_veg = road_veg , road_habitat = road_habitat , road_water = road_water , road_water_source = road_water_source, road_livestock = road_livestock, road_disturbance = road_disturbance , road_carni = road_carni , road_leopard = road_leopard, null=null, null_2=null_2, altitude=altitude, veg=veg, road=road, habitat=habitat, water=water, water_source=water_source, livestock=livestock, disturbance=disturbance, carni=carni, leopard=leopard), c.hat=1.1)
cand.models

cand.models2 <- aictab(list(veg_carni_leopard=veg_carni_leopard, veg_carni_water=veg_carni_water, veg_carni=veg_carni, veg_carni_disturbance=veg_carni_disturbance), c.hat=1.1)
cand.models2

summary(veg_carni)

#95% confidence intervals
confint(veg_carni, type="state")
confint(veg_carni, type="det")

summary(veg_carni_water)

#95% confidence intervals
confint(veg_carni_water, type="state")

summary(veg_carni_leopard)

#95% confidence intervals
confint(veg_carni_leopard, type="state")

summary(veg_carni_disturbance)

#95% confidence intervals
confint(veg_carni_disturbance, type="state")
