# Supplementary material for: Facilitation of a free-roaming apex predator in working lands: evaluating factors that influence leopard spatial dynamics and prey availability in a South African biodiversity hotspot
Source: PeerJ. 2023 Jan 25;11:e14575. doi: 10.7717/peerj.14575 (PMC9884037; doi:10.7717/peerj.14575)
Supplement: Supplemental Information 2 [file peerj-11-14575-s002.zip › PeerJ_data and code/Cederberg/Code klipspringer Cederberg.R]

library(unmarked)
library(AICcmodavg)
library(lme4)
library(car)

#scale covariates
covs <- read.csv("Cederberg_covariates_actual.csv")

altitude <- as.matrix(covs[,2])
veg <- as.matrix(covs[,3])
road <- as.matrix(covs[,4])
habitat <- as.matrix(covs[,5])
water <- as.matrix(covs[,6])
water_source <- as.matrix(covs[,7])
livestock <- as.matrix(covs[,8])
hunting <- as.matrix(covs[,9])
disturbance <- as.matrix(covs[,10])
carni <- as.matrix(covs[,11])
prey <- as.matrix(covs[,12])
veg_age <- as.matrix(covs[,13])
leopard <- as.matrix(covs[,14])

covs <- data.frame(altitude, road, habitat, water, carni, prey, veg_age, leopard)
scovs <- scale(covs, center = TRUE, scale = TRUE)
sitecovs <- data.frame(scovs, livestock, disturbance,water_source, veg)

#FUll
klipspringer <- read.csv("klipspringer_full.csv")
det <- klipspringer[,2:152]

#create occupancy object full
umf <- unmarkedFrameOccu(y=det,siteCovs= sitecovs) # Create occupancy object
summary (umf)

#global model
global.model.full <- occu(~klipspringeraltitude + road + habitat + water + livestock + disturbance + carni + veg_age + water_source + veg + leopard ~klipspringeraltitude + road + habitat + water + livestock + disturbance + carni + veg_age + water_source + veg + leopard, umf)
df_full <- mb.gof.test(global.model.full, print.table=TRUE, nsim = 1000) 
df_full

#5 days
klipspringer <- read.csv("klipspringer_5day.csv")
det <- klipspringer[,2:31]
#create occupancy object
umf <- unmarkedFrameOccu(y=det,siteCovs= sitecovs) # Create occupancy object
summary (umf)

#global model
global.model.5 <- occu(~altitude + road + habitat + water + livestock + disturbance + carni + water_source + veg + leopard + veg_age ~altitude + road + habitat + water + livestock + disturbance + carni + water_source + veg + leopard + veg_age, umf)
df_5 <- mb.gof.test(global.model.5, print.table=TRUE, nsim = 1000) 
df_5

#6 days
klipspringer <- read.csv("klipspringer_6day.csv")
det <- klipspringer[,2:26]
#create occupancy object
umf <- unmarkedFrameOccu(y=det,siteCovs= sitecovs) # Create occupancy object
summary (umf)

#global model
global.model.6 <- occu(~altitude + road + habitat + water + livestock + disturbance + carni + water_source + veg + leopard + veg_age ~altitude + road + habitat + water + livestock + disturbance + carni + water_source + veg + leopard + veg_age, umf)
df_6 <- mb.gof.test(global.model.6, print.table=TRUE, nsim = 1000) 
df_6

#7 days

#scale covariates
covs <- read.csv("covariates_7days.csv")

altitude <- as.matrix(covs[,2])
veg <- as.matrix(covs[,3])
road <- as.matrix(covs[,4])
habitat <- as.matrix(covs[,5])
water <- as.matrix(covs[,6])
water_source <- as.matrix(covs[,7])
livestock <- as.matrix(covs[,8])
hunting <- as.matrix(covs[,9])
disturbance <- as.matrix(covs[,10])
carni <- as.matrix(covs[,11])
prey <- as.matrix(covs[,12])
veg_age <- as.matrix(covs[,13])
leopard <- as.matrix(covs[,14])

covs <- data.frame(altitude, road, habitat, water, carni, prey, veg_age, leopard)
scovs <- scale(covs, center = TRUE, scale = TRUE)
sitecovs <- data.frame(scovs, livestock, disturbance,water_source, veg)

klipspringer <- read.csv("klipspringer_7day.csv")
det <- klipspringer[,2:22]
#create occupancy object
umf <- unmarkedFrameOccu(y=det,siteCovs= sitecovs) # Create occupancy object
summary (umf)

#global model
global.model.7 <- occu(~altitude + road + habitat + water + livestock + disturbance + carni + water_source + veg + leopard + veg_age ~altitude + road + habitat + water + livestock + disturbance + carni + water_source + veg + leopard + veg_age, umf)
df_7 <- mb.gof.test(global.model.7, print.table=TRUE, nsim = 1000) 
df_7

# 8 days

#scale covariates
covs <- read.csv("Cederberg_covariates_actual.csv")

altitude <- as.matrix(covs[,2])
veg <- as.matrix(covs[,3])
road <- as.matrix(covs[,4])
habitat <- as.matrix(covs[,5])
water <- as.matrix(covs[,6])
water_source <- as.matrix(covs[,7])
livestock <- as.matrix(covs[,8])
hunting <- as.matrix(covs[,9])
disturbance <- as.matrix(covs[,10])
carni <- as.matrix(covs[,11])
prey <- as.matrix(covs[,12])
veg_age <- as.matrix(covs[,13])
leopard <- as.matrix(covs[,14])

covs <- data.frame(altitude, road, habitat, water, carni, prey, veg_age, leopard)
scovs <- scale(covs, center = TRUE, scale = TRUE)
sitecovs <- data.frame(scovs, livestock, disturbance,water_source, veg)

klipspringer <- read.csv("klipspringer_8day.csv")
det <- klipspringer[,2:20]
#create occupancy object
umf <- unmarkedFrameOccu(y=det,siteCovs= sitecovs) # Create occupancy object
summary (umf)

#global model
global.model.8 <- occu(~altitude + road + habitat + water + livestock + disturbance + carni + water_source + veg + leopard + veg_age ~altitude + road + habitat + water + livestock + disturbance + carni + water_source + veg + leopard + veg_age, umf)
df_8 <- mb.gof.test(global.model.8, print.table=TRUE, nsim = 1000) 
df_8


#9 days
#scale covariates
covs <- read.csv("covariates_7days.csv")

altitude <- as.matrix(covs[,2])
veg <- as.matrix(covs[,3])
road <- as.matrix(covs[,4])
habitat <- as.matrix(covs[,5])
water <- as.matrix(covs[,6])
water_source <- as.matrix(covs[,7])
livestock <- as.matrix(covs[,8])
hunting <- as.matrix(covs[,9])
disturbance <- as.matrix(covs[,10])
carni <- as.matrix(covs[,11])
prey <- as.matrix(covs[,12])
veg_age <- as.matrix(covs[,13])
leopard <- as.matrix(covs[,14])

covs <- data.frame(altitude, road, habitat, water, carni, prey, veg_age, leopard)
scovs <- scale(covs, center = TRUE, scale = TRUE)
sitecovs <- data.frame(scovs, livestock, disturbance,water_source, veg)


klipspringer <- read.csv("klipspringer_9day.csv")
det <- klipspringer[,2:17]

#create occupancy object
umf <- unmarkedFrameOccu(y=det,siteCovs= sitecovs) # Create occupancy object
summary (umf)

#global model
global.model.9 <- occu(~altitude + road + habitat + water + livestock + disturbance + carni + water_source + veg + leopard~ altitude + road + habitat + water + livestock + disturbance + carni + water_source + veg + leopard, umf)
df_9 <- mb.gof.test(global.model.9, print.table=TRUE, nsim = 1000) 
df_9


#10 days

#scale covariates
covs <- read.csv("Cederberg_covariates_actual.csv")

altitude <- as.matrix(covs[,2])
veg <- as.matrix(covs[,3])
road <- as.matrix(covs[,4])
habitat <- as.matrix(covs[,5])
water <- as.matrix(covs[,6])
water_source <- as.matrix(covs[,7])
livestock <- as.matrix(covs[,8])
hunting <- as.matrix(covs[,9])
disturbance <- as.matrix(covs[,10])
carni <- as.matrix(covs[,11])
prey <- as.matrix(covs[,12])
veg_age <- as.matrix(covs[,13])
leopard <- as.matrix(covs[,14])

covs <- data.frame(altitude, road, habitat, water, carni, prey, veg_age, leopard)
scovs <- scale(covs, center = TRUE, scale = TRUE)
sitecovs <- data.frame(scovs, livestock, disturbance,water_source, veg)

klipspringer <- read.csv("klipspringer_10day.csv")
det <- klipspringer[,2:16]

#create occupancy object
umf <- unmarkedFrameOccu(y=det,siteCovs= sitecovs) # Create occupancy object
summary (umf)

#global model
global.model.10 <- occu(~altitude + road + habitat + water + livestock + disturbance + carni + water_source + veg + leopard ~altitude + road + habitat + water + livestock + disturbance + carni + water_source + veg + leopard, umf)
df_10 <- mb.gof.test(global.model.10, print.table=TRUE, nsim = 1000) 
df_10

#11 days

#scale covariates
covs <- read.csv("covariates_7days.csv")

altitude <- as.matrix(covs[,2])
veg <- as.matrix(covs[,3])
road <- as.matrix(covs[,4])
habitat <- as.matrix(covs[,5])
water <- as.matrix(covs[,6])
water_source <- as.matrix(covs[,7])
livestock <- as.matrix(covs[,8])
hunting <- as.matrix(covs[,9])
disturbance <- as.matrix(covs[,10])
carni <- as.matrix(covs[,11])
prey <- as.matrix(covs[,12])
veg_age <- as.matrix(covs[,13])
leopard <- as.matrix(covs[,14])

covs <- data.frame(altitude, road, habitat, water, carni, prey, veg_age, leopard)
scovs <- scale(covs, center = TRUE, scale = TRUE)
sitecovs <- data.frame(scovs, livestock, disturbance,water_source, veg)

klipspringer <- read.csv("klipspringer_11day.csv")
det <- klipspringer[,2:14]

#create occupancy object
umf <- unmarkedFrameOccu(y=det,siteCovs= sitecovs) # Create occupancy object
summary (umf)

#global model
global.model.11 <- occu(~altitude + road + habitat + water + livestock + disturbance + carni + water_source + veg + leopard ~altitude + road + habitat + water + livestock + disturbance + carni + water_source + veg + leopard, umf)
df_11 <- mb.gof.test(global.model.11, print.table=TRUE, nsim = 1000) 
df_11


#12 days
klipspringer <- read.csv("klipspringer_12day.csv")
det <- klipspringer[,2:13]

#create occupancy object
umf <- unmarkedFrameOccu(y=det,siteCovs= sitecovs) # Create occupancy object
summary (umf)

#global model
global.model.12 <- occu(~klipspringeraltitude + road + habitat + water + livestock + disturbance + carni + veg_age + water_source + veg + leopard~klipspringeraltitude + road + habitat + water + livestock + disturbance + carni + veg_age + water_source + veg + leopard, umf)
df_12 <- mb.gof.test(global.model.12, print.table=TRUE, nsim = 1000) 
df_12

##TEST OCCUPANCY
# 8 days

#scale covariates
covs <- read.csv("Cederberg_covariates_actual.csv")

altitude <- as.matrix(covs[,2])
veg <- as.matrix(covs[,3])
road <- as.matrix(covs[,4])
habitat <- as.matrix(covs[,5])
water <- as.matrix(covs[,6])
water_source <- as.matrix(covs[,7])
livestock <- as.matrix(covs[,8])
hunting <- as.matrix(covs[,9])
disturbance <- as.matrix(covs[,10])
carni <- as.matrix(covs[,11])
prey <- as.matrix(covs[,12])
veg_age <- as.matrix(covs[,13])
leopard <- as.matrix(covs[,14])

covs <- data.frame(altitude, road, habitat, water, carni, prey, veg_age, leopard)
scovs <- scale(covs, center = TRUE, scale = TRUE)
sitecovs <- data.frame(scovs, livestock, disturbance,water_source, veg)

klipspringer <- read.csv("klipspringer_8day.csv")
det <- klipspringer[,2:20]
#create occupancy object
umf <- unmarkedFrameOccu(y=det,siteCovs= sitecovs) # Create occupancy object
summary (umf)

#test detection
null <- occu(~1~1, umf)
altitude <- occu(~altitude~1, umf)
veg <- occu(~veg~1, umf)
road <- occu(~road~1, umf)
habitat <- occu(~habitat~1, umf)
water <- occu(~water~1, umf)
water_source <- occu(~water_source~1, umf)
livestock <- occu(~livestock~1, umf)
disturbance <- occu(~disturbance~1, umf)
carni <- occu(~carni~1, umf)
leopard <- occu(~leopard~1, umf)
veg_age <- occu(~veg_age~1, umf)

cand.models <- aictab(list(null=null, altitude=altitude, veg=veg, road=road, habitat=habitat, water=water, water_source=water_source, livestock=livestock, disturbance=disturbance, carni=carni, leopard=leopard, veg_age=veg_age), c.hat=1.36)
cand.models

alt_carni <- occu(~altitude+carni~1, umf) 
veg_carni <- occu(~veg+carni~1, umf) 
road_carni <- occu(~road+carni~1, umf) 
habitat_carni <- occu(~habitat+carni~1, umf) 
water_carni <- occu(~water+carni~1, umf) 
water_source_carni <- occu(~water_source+carni~1, umf) 
livestock_carni <- occu(~livestock+carni~1, umf) 
disturbance_carni<- occu(~disturbance+carni~1, umf) 
carni_veg_age <- occu(~carni+veg_age~1, umf)
carni_leopard <- occu(~carni+leopard~1, umf)

alt_veg <- occu(~altitude+veg~1, umf) 
road_veg <- occu(~road+veg~1, umf) 
habitat_veg <- occu(~habitat+veg~1, umf) 
water_veg <- occu(~water+veg~1, umf) 
water_source_veg <- occu(~water_source+veg~1, umf) 
livestock_veg <- occu(~livestock+veg~1, umf) 
disturbance_veg<- occu(~disturbance+veg~1, umf) 
veg_veg_age <- occu(~veg+veg_age~1, umf)
veg_leopard <- occu(~veg+leopard~1, umf)

veg_carni_disturbance <- occu(~veg+carni+disturbance~1, umf)
veg_carni_disturbance_habitat <- occu(~veg+carni+disturbance+habitat~1, umf)
veg_carni_habitat <- occu(~veg+carni+habitat~1, umf)
veg_carni_disturbance_water_source <- occu(~veg+carni+disturbance+water_source~1, umf)

veg_carni_disturbance_leopard <- occu(~veg+carni+disturbance+leopard~1, umf)

cand.models <- aictab(list(veg_carni_disturbance_leopard=veg_carni_disturbance_leopard, veg_leopard=veg_leopard, carni_leopard=carni_leopard, veg_carni_disturbance_water_source=veg_carni_disturbance_water_source, veg_carni_disturbance_habitat=veg_carni_disturbance_habitat, veg_carni_habitat=veg_carni_habitat, veg_carni_disturbance=veg_carni_disturbance, veg_veg_age=veg_veg_age, disturbance_veg=disturbance_veg, livestock_veg=livestock_veg, water_source_veg=water_source_veg, water_veg=water_veg, habitat_veg=habitat_veg, road_veg=road_veg, alt_veg=alt_veg, alt_carni=alt_carni, veg_carni=veg_carni, road_carni=road_carni, habitat_carni=habitat_carni, water_carni=water_carni, water_source_carni=water_source_carni, livestock_carni=livestock_carni, disturbance_carni=disturbance_carni, carni_veg_age=carni_veg_age, null=null, altitude=altitude, veg=veg, road=road, habitat=habitat, water=water, water_source=water_source, livestock=livestock, disturbance=disturbance, carni=carni, leopard=leopard, veg_age=veg_age), c.hat=1.36)
cand.models


#test space use
null <- occu(~1~1, umf)
null_2 <- occu(~veg+carni+disturbance~1, umf)
altitude <- occu(~veg+carni+disturbance~altitude, umf)
veg <- occu(~veg+carni+disturbance~veg, umf)
road <- occu(~veg+carni+disturbance~road, umf)
habitat <- occu(~veg+carni+disturbance~habitat, umf)
water <- occu(~veg+carni+disturbance~water, umf)
water_source <- occu(~veg+carni+disturbance~water_source, umf)
livestock <- occu(~veg+carni+disturbance~livestock, umf)
disturbance <- occu(~veg+carni+disturbance~disturbance, umf)
carni <- occu(~veg+carni+disturbance~carni, umf)
leopard <- occu(~veg+carni+disturbance~leopard, umf)

cand.models <- aictab(list(null=null, null_2=null_2, altitude=altitude, veg=veg, road=road, habitat=habitat, water=water, water_source=water_source, livestock=livestock, disturbance=disturbance, carni=carni, leopard=leopard), c.hat=1.36)
cand.models

alti_veg <- occu(~veg+carni+disturbance~veg+altitude, umf)
alti_road <- occu(~veg+carni+disturbance~road+altitude, umf)
alti_habitat <- occu(~veg+carni+disturbance~habitat+altitude, umf)
alti_water <- occu(~veg+carni+disturbance~water+altitude, umf)
alti_water_source <- occu(~veg+carni+disturbance~water_source+altitude, umf)
alti_livestock <- occu(~veg+carni+disturbance~livestock+altitude, umf)
alti_disturbance <- occu(~veg+carni+disturbance~disturbance+altitude, umf)
alti_carni <- occu(~veg+carni+disturbance~carni+altitude, umf)
alti_leopard <- occu(~veg+carni+disturbance~leopard+altitude, umf)
alti_veg_age <- occu(~veg+carni+disturbance~veg_age+altitude, umf)

alti_water_source_livestock <- occu(~veg+carni+disturbance~water_source+altitude+livestock, umf)
water_source_livestock <- occu(~veg+carni+disturbance~water_source+livestock, umf)
alti_water_source_water <- occu(~veg+carni+disturbance~water_source+altitude+water, umf)


cand.models <- aictab(list(alti_water_source_water=alti_water_source_water, alti_veg_age=alti_veg_age, water_source_livestock=water_source_livestock, alti_water_source_livestock=alti_water_source_livestock, alti_veg=alti_veg, alti_road=alti_road, alti_habitat=alti_habitat, alti_water=alti_water, alti_water_source=alti_water_source, alti_livestock=alti_livestock, alti_disturbance=alti_disturbance, alti_carni=alti_carni, alti_leopard=alti_leopard, null=null, null_2=null_2, altitude=altitude, veg=veg, road=road, habitat=habitat, water=water, water_source=water_source, livestock=livestock, disturbance=disturbance, carni=carni, leopard=leopard), c.hat=1.36)
cand.models

cand.models <- aictab(list(alti_water_source=alti_water_source, altitude=altitude, alti_livestock=alti_livestock, alti_water_source_livestock=alti_water_source_livestock, water_source=water_source), c.hat=1.36)
cand.models

summary(alti_water_source)

#95% confidence intervals
confint(alti_water_source, type="state")
confint(alti_water_source, type="det")

summary(altitude)

#95% confidence intervals
confint(altitude, type="state")
confint(altitude, type="det")

summary(alti_livestock)

#95% confidence intervals
confint(alti_livestock, type="state")
confint(alti_livestock, type="det")

summary(alti_water_source_livestock)

#95% confidence intervals
confint(alti_water_source_livestock, type="state")
confint(alti_water_source_livestock, type="det")
