# Supplementary material for: Facilitation of a free-roaming apex predator in working lands: evaluating factors that influence leopard spatial dynamics and prey availability in a South African biodiversity hotspot
Source: PeerJ. 2023 Jan 25;11:e14575. doi: 10.7717/peerj.14575 (PMC9884037; doi:10.7717/peerj.14575)
Supplement: Supplemental Information 2 [file peerj-11-14575-s002.zip › PeerJ_data and code/Cederberg/Code leopard Cederberg.R]

library(unmarked)
library(AICcmodavg)
library(lme4)
library(car)

#site level covariates
covs <- read.csv("Cederberg_covariates.csv")

altitude <- as.matrix(covs[,2])
veg <- as.matrix(covs[,3])
road <- as.matrix(covs[,4])
habitat <- as.matrix(covs[,5])
water <- as.matrix(covs[,6])
water_source <- as.matrix(covs[,7])
livestock <- as.matrix(covs[,8])
hunting <- as.matrix(covs[,9])
disturbance <- as.matrix(covs[,10])
carni <- as.matrix(covs[,11])
prey <- as.matrix(covs[,12])
veg_age <- as.matrix(covs[,13])


sitecovs <- data.frame(altitude, road, habitat, water, livestock, disturbance, carni, prey, veg_age, veg, water_source)
cor(sitecovs)

#collinearity
mymodel <- lm(altitude ~ ., sitecovs)
vif(mymodel)

mymodel <- lm(road ~ ., sitecovs)
vif(mymodel)

mymodel <- lm(habitat~ ., sitecovs)
vif(mymodel)

mymodel <- lm(water~ ., sitecovs)
vif(mymodel)

mymodel <- lm(livestock~ ., sitecovs)
vif(mymodel)

mymodel <- lm(disturbance~ ., sitecovs)
vif(mymodel)

mymodel <- lm(carni~ ., sitecovs)
vif(mymodel)

mymodel <- lm(prey~ ., sitecovs)
vif(mymodel)

mymodel <- lm(veg_age~ ., sitecovs)
vif(mymodel)

mymodel <- lm(water_source~ ., sitecovs)
vif(mymodel)

mymodel <- lm(veg~ ., sitecovs)
vif(mymodel)

#scale covariates
covs <- read.csv("Cederberg_covariates_actual.csv")

altitude <- as.matrix(covs[,2])
veg <- as.matrix(covs[,3])
road <- as.matrix(covs[,4])
habitat <- as.matrix(covs[,5])
water <- as.matrix(covs[,6])
water_source <- as.matrix(covs[,7])
livestock <- as.matrix(covs[,8])
hunting <- as.matrix(covs[,9])
disturbance <- as.matrix(covs[,10])
carni <- as.matrix(covs[,11])
prey <- as.matrix(covs[,12])
veg_age <- as.matrix(covs[,13])

covs <- data.frame(altitude, road, habitat, water, carni, prey, veg_age)
scovs <- scale(covs, center = TRUE, scale = TRUE)
sitecovs <- data.frame(scovs, livestock, disturbance,water_source, veg)

#FUll
leopard <- read.csv("leopard_full.csv")
det <- leopard[,2:152]

#create occupancy object full
umf <- unmarkedFrameOccu(y=det,siteCovs= sitecovs) # Create occupancy object
summary (umf)

#global model
global.model.full <- occu(~altitude + road + habitat + water + livestock + disturbance + carni + veg_age + water_source + veg + prey ~altitude + road + habitat + water + livestock + disturbance + carni + veg_age + water_source + veg + prey, umf)
df_full <- mb.gof.test(global.model.full, print.table=TRUE, nsim = 1000) 
df_full

#5 days
leopard <- read.csv("leopard_5day.csv")
det <- leopard[,2:31]
#create occupancy object
umf <- unmarkedFrameOccu(y=det,siteCovs= sitecovs) # Create occupancy object
summary (umf)

#global model
global.model.5 <- occu(~altitude + road + habitat + water + livestock + disturbance + carni + water_source + veg + prey ~altitude + road + habitat + water + livestock + disturbance + carni + water_source + veg + prey, umf)
df_5 <- mb.gof.test(global.model.5, print.table=TRUE, nsim = 1000) 
df_5

#6 days
leopard <- read.csv("leopard_6day.csv")
det <- leopard[,2:26]
#create occupancy object
umf <- unmarkedFrameOccu(y=det,siteCovs= sitecovs) # Create occupancy object
summary (umf)

#global model
global.model.6 <- occu(~altitude + road + habitat + water + livestock + disturbance + carni + veg + prey ~altitude + road + habitat + water + livestock + disturbance + carni + veg + prey, umf)
df_6 <- mb.gof.test(global.model.6, print.table=TRUE, nsim = 1000) 
df_6

#7 days

#scale covariates
covs <- read.csv("covariates_7days.csv")

altitude <- as.matrix(covs[,2])
veg <- as.matrix(covs[,3])
road <- as.matrix(covs[,4])
habitat <- as.matrix(covs[,5])
water <- as.matrix(covs[,6])
water_source <- as.matrix(covs[,7])
livestock <- as.matrix(covs[,8])
hunting <- as.matrix(covs[,9])
disturbance <- as.matrix(covs[,10])
carni <- as.matrix(covs[,11])
prey <- as.matrix(covs[,12])
veg_age <- as.matrix(covs[,13])

covs <- data.frame(altitude, road, habitat, water, carni, prey, veg_age)
scovs <- scale(covs, center = TRUE, scale = TRUE)
sitecovs <- data.frame(scovs, livestock, disturbance,water_source, veg)

leopard <- read.csv("leopard_7day.csv")
det <- leopard[,2:22]

#create occupancy object
umf <- unmarkedFrameOccu(y=det,siteCovs= sitecovs) # Create occupancy object
summary (umf)

#global model
global.model.7 <- occu(~altitude + road + habitat + water + livestock + disturbance + carni + water_source + veg + prey ~altitude + road + habitat + water + livestock + disturbance + carni + water_source + veg + prey, umf)
df_7 <- mb.gof.test(global.model.7, print.table=TRUE, nsim = 1000) 
df_7


#8 days

#scale covariates
covs <- read.csv("Cederberg_covariates_actual.csv")

altitude <- as.matrix(covs[,2])
veg <- as.matrix(covs[,3])
road <- as.matrix(covs[,4])
habitat <- as.matrix(covs[,5])
water <- as.matrix(covs[,6])
water_source <- as.matrix(covs[,7])
livestock <- as.matrix(covs[,8])
hunting <- as.matrix(covs[,9])
disturbance <- as.matrix(covs[,10])
carni <- as.matrix(covs[,11])
prey <- as.matrix(covs[,12])
veg_age <- as.matrix(covs[,13])

covs <- data.frame(altitude, road, habitat, water, carni, prey, veg_age)
scovs <- scale(covs, center = TRUE, scale = TRUE)
sitecovs <- data.frame(scovs, livestock, disturbance,water_source, veg)


leopard <- read.csv("leopard_8day.csv")
det <- leopard[,2:20]

#create occupancy object
umf <- unmarkedFrameOccu(y=det,siteCovs= sitecovs) # Create occupancy object
summary (umf)

#global model
global.model.8 <- occu(~altitude + road + habitat + water + livestock + disturbance + carni + water_source + veg + prey ~altitude + road + habitat + water + livestock + disturbance + carni + water_source + veg + prey, umf)
df_8 <- mb.gof.test(global.model.8, print.table=TRUE, nsim = 1000) 
df_8

#9 days
#scale covariates
covs <- read.csv("covariates_7days.csv")

altitude <- as.matrix(covs[,2])
veg <- as.matrix(covs[,3])
road <- as.matrix(covs[,4])
habitat <- as.matrix(covs[,5])
water <- as.matrix(covs[,6])
water_source <- as.matrix(covs[,7])
livestock <- as.matrix(covs[,8])
hunting <- as.matrix(covs[,9])
disturbance <- as.matrix(covs[,10])
carni <- as.matrix(covs[,11])
prey <- as.matrix(covs[,12])
veg_age <- as.matrix(covs[,13])

covs <- data.frame(altitude, road, habitat, water, carni, prey, veg_age)
scovs <- scale(covs, center = TRUE, scale = TRUE)
sitecovs <- data.frame(scovs, livestock, disturbance,water_source, veg)


leopard <- read.csv("leopard_9day.csv")
det <- leopard[,2:17]

#create occupancy object
umf <- unmarkedFrameOccu(y=det,siteCovs= sitecovs) # Create occupancy object
summary (umf)

#global model
global.model.9 <- occu(~altitude + road + habitat + water + livestock + disturbance + carni + veg + prey ~altitude + road + habitat + water + livestock + disturbance + carni + veg + prey, umf)
df_9 <- mb.gof.test(global.model.9, print.table=TRUE, nsim = 1000) 
df_9

#10 days

#scale covariates
covs <- read.csv("Cederberg_covariates_actual.csv")

altitude <- as.matrix(covs[,2])
veg <- as.matrix(covs[,3])
road <- as.matrix(covs[,4])
habitat <- as.matrix(covs[,5])
water <- as.matrix(covs[,6])
water_source <- as.matrix(covs[,7])
livestock <- as.matrix(covs[,8])
hunting <- as.matrix(covs[,9])
disturbance <- as.matrix(covs[,10])
carni <- as.matrix(covs[,11])
prey <- as.matrix(covs[,12])
veg_age <- as.matrix(covs[,13])

covs <- data.frame(altitude, road, habitat, water, carni, prey, veg_age)
scovs <- scale(covs, center = TRUE, scale = TRUE)
sitecovs <- data.frame(scovs, livestock, disturbance,water_source, veg)

leopard <- read.csv("leopard_10day.csv")
det <- leopard[,2:16]

#create occupancy object
umf <- unmarkedFrameOccu(y=det,siteCovs= sitecovs) # Create occupancy object
summary (umf)

#globa10l model
global.model.10 <- occu(~altitude + road + habitat + water + livestock + disturbance + carni + veg_age + water_source + veg + prey ~altitude + road + habitat + water + livestock + disturbance + carni + veg_age + water_source + veg + prey, umf)
df_10 <- mb.gof.test(global.model.10, print.table=TRUE, nsim = 1000) 
df_10

#11 days

#scale covariates
covs <- read.csv("covariates_7days.csv")

altitude <- as.matrix(covs[,2])
veg <- as.matrix(covs[,3])
road <- as.matrix(covs[,4])
habitat <- as.matrix(covs[,5])
water <- as.matrix(covs[,6])
water_source <- as.matrix(covs[,7])
livestock <- as.matrix(covs[,8])
hunting <- as.matrix(covs[,9])
disturbance <- as.matrix(covs[,10])
carni <- as.matrix(covs[,11])
prey <- as.matrix(covs[,12])
veg_age <- as.matrix(covs[,13])

covs <- data.frame(altitude, road, habitat, water, carni, prey, veg_age)
scovs <- scale(covs, center = TRUE, scale = TRUE)
sitecovs <- data.frame(scovs, livestock, disturbance,water_source, veg)

leopard <- read.csv("leopard_11day.csv")
det <- leopard[,2:14]

#create occupancy object
umf <- unmarkedFrameOccu(y=det,siteCovs= sitecovs) # Create occupancy object
summary (umf)

#global model
global.model.11 <- occu(~altitude + road + habitat + water + livestock + disturbance + carni + water_source + veg + prey ~altitude + road + habitat + water + livestock + disturbance + carni + water_source + veg + prey, umf)
df_11 <- mb.gof.test(global.model.11, print.table=TRUE, nsim = 1000) 
df_11


#12 days
leopard <- read.csv("leopard_12day.csv")
det <- leopard[,2:13]

#create occupancy object
umf <- unmarkedFrameOccu(y=det,siteCovs= sitecovs) # Create occupancy object
summary (umf)

#global model
global.model.12 <- occu(~altitude + road + habitat + water + livestock + disturbance + carni + veg_age + water_source + veg + prey ~altitude + road + habitat + water + livestock + disturbance + carni + veg_age + water_source + veg + prey, umf)
df_12 <- mb.gof.test(global.model.12, print.table=TRUE, nsim = 1000) 
df_12


#### TEST OCCUPANCY###
#11 days

#scale covariates
covs <- read.csv("covariates_7days.csv")

altitude <- as.matrix(covs[,2])
veg <- as.matrix(covs[,3])
road <- as.matrix(covs[,4])
habitat <- as.matrix(covs[,5])
water <- as.matrix(covs[,6])
water_source <- as.matrix(covs[,7])
livestock <- as.matrix(covs[,8])
hunting <- as.matrix(covs[,9])
disturbance <- as.matrix(covs[,10])
carni <- as.matrix(covs[,11])
prey <- as.matrix(covs[,12])
veg_age <- as.matrix(covs[,13])

covs <- data.frame(altitude, road, habitat, water, carni, prey, veg_age)
scovs <- scale(covs, center = TRUE, scale = TRUE)
sitecovs <- data.frame(scovs, livestock, disturbance,water_source, veg)

leopard <- read.csv("leopard_11day.csv")
det <- leopard[,2:14]

#create occupancy object
umf <- unmarkedFrameOccu(y=det,siteCovs= sitecovs) # Create occupancy object

#test detection
null <- occu(~1~1, umf)
altitude <- occu(~altitude~1, umf)
veg <- occu(~veg~1, umf)
road <- occu(~road~1, umf)
habitat <- occu(~habitat~1, umf)
water <- occu(~water~1, umf)
water_source <- occu(~water_source~1, umf)
livestock <- occu(~livestock~1, umf)
disturbance <- occu(~disturbance~1, umf)
carni <- occu(~carni~1, umf)
prey <- occu(~prey~1, umf)
alt_carni <- occu(~altitude+carni~1, umf) 
veg_carni <- occu(~veg+carni~1, umf) 
road_carni <- occu(~road+carni~1, umf) 
habitat_carni <- occu(~habitat+carni~1, umf) 
water_carni <- occu(~water+carni~1, umf) 
water_source_carni <- occu(~water_source+carni~1, umf) 
livestock_carni <- occu(~livestock+carni~1, umf) 
disturbance_carni<- occu(~disturbance+carni~1, umf) 
carni_prey <- occu(~carni+prey~1, umf)

alti_veg <- occu(~altitude+veg~1, umf)
carni_alti_veg <- occu(~carni+altitude+veg~1, umf)
carni_alti_water <- occu(~carni+altitude+water~1, umf)
carni_alti_water_veg <- occu(~carni+altitude+water+veg~1, umf)

carni_alti_prey <- occu(~carni+altitude+prey~1, umf)
carni_alti_water_prey <- occu(~carni+altitude+water+prey~1, umf)

carni_alti_prey_road <- occu(~carni+altitude+prey+road~1, umf)
carni_alti_water_prey_road <- occu(~carni+altitude+water+prey+road~1, umf)
carni_prey_road <- occu(~carni+prey+road~1, umf)
carni_water_prey_road <- occu(~carni+water+prey+road~1, umf)
carni_alti_road <- occu(~carni+altitude+road~1, umf)
carni_alti_water_road <- occu(~carni+altitude+water+road~1, umf)

alti_water_prey <- occu(~altitude+water+prey~1, umf)
alti_water_prey_road <- occu(~altitude+water+prey+road~1, umf)

carni_alti_water_prey_disturbance <- occu(~carni+altitude+water+prey+disturbance~1, umf)
carni_alti_water_disturbance <- occu(~carni+altitude+water+disturbance~1, umf)

alti_habitat_livestock <- occu(~altitude+habitat+livestock~1, umf)
carni_alti_water_prey_livestock <- occu(~carni+altitude+water+prey+livestock~1, umf)


cand.models <- aictab(list(carni_alti_water_prey_livestock=carni_alti_water_prey_livestock, alti_habitat_livestock=alti_habitat_livestock, habitat_livestock=habitat_livestock, carni_alti_water_disturbance =carni_alti_water_disturbance, carni_alti_water_prey_disturbance =carni_alti_water_prey_disturbance, alti_water_prey_road=alti_water_prey_road, alti_water_prey=alti_water_prey, carni_alti_water_road=carni_alti_water_road, carni_alti_road =carni_alti_road, carni_water_prey_road=carni_water_prey_road, carni_prey_road=carni_prey_road, carni_alti_water_prey_road=carni_alti_water_prey_road, carni_alti_prey_road =carni_alti_prey_road, carni_alti_water_prey=carni_alti_water_prey, carni_alti_prey=carni_alti_prey, carni_alti_water_veg=carni_alti_water_veg, carni_alti_water=carni_alti_water, carni_alti_veg=carni_alti_veg, alti_veg=alti_veg, alt_carni= alt_carni, veg_carni= veg_carni, road_carni= road_carni, habitat_carni= habitat_carni, water_carni= water_carni, water_source_carni= water_source_carni, livestock_carni= livestock_carni, disturbance_carni= disturbance_carni, carni_prey= carni_prey, null=null, altitude=altitude, veg=veg, road=road, habitat=habitat, water=water, water_source=water_source, livestock=livestock, disturbance=disturbance, carni=carni, prey=prey), c.hat=1.08)
cand.models

#test space use
null <- occu(~1~1, umf)
null_2 <- occu(~carni+altitude+water+prey~1, umf)
altitude <- occu(~carni+altitude+water+prey~altitude, umf)
veg <- occu(~carni+altitude+water+prey~veg, umf)
road <- occu(~carni+altitude+water+prey~road, umf)
habitat <- occu(~carni+altitude+water+prey~habitat, umf)
water <- occu(~carni+altitude+water+prey~water, umf)
water_source <- occu(~carni+altitude+water+prey~water_source, umf)
livestock <- occu(~carni+altitude+water+prey~livestock, umf)
disturbance <- occu(~carni+altitude+water+prey~disturbance, umf)
carni <- occu(~carni+altitude+water+prey~carni, umf)
prey <- occu(~carni+altitude+water+prey~prey, umf)

habitat_water_s <- occu(~carni+altitude+water+prey~habitat+water_source, umf)
habitat_livestock <- occu(~carni+altitude+water+prey~habitat+livestock, umf)
habitat_road <- occu(~carni+altitude+water+prey~habitat+road, umf)
habitat_prey <- occu(~carni+altitude+water+prey~habitat+prey, umf)

habitat_water_s_livestock <- occu(~carni+altitude+water+prey~habitat+water_source+livestock, umf)
habitat_water_s_livestock_prey <- occu(~carni+altitude+water+prey~habitat+water_source+livestock+prey, umf)
habitat_water_s_prey <- occu(~carni+altitude+water+prey~habitat+water_source+prey, umf)
water_s_livestock_prey <- occu(~carni+altitude+water+prey~water_source+livestock+prey, umf)
habitat_water_s_prey_road <- occu(~carni+altitude+water+prey~habitat+water_source+prey+road, umf)
habitat_livestock_prey <- occu(~carni+altitude+water+prey~habitat+livestock+prey, umf)
water_s_livestock_prey_road <- occu(~carni+altitude+water+prey~water_source+livestock+prey+road, umf)

water_s_livestock_road <- occu(~carni+altitude+water+prey~water_source+livestock+road, umf)

livestock_prey_road <- occu(~carni+altitude+water+prey~livestock+prey+road, umf)
habitat_livestock_prey_road <- occu(~carni+altitude+water+prey~habitat+livestock+prey+road, umf)


cand.models <- aictab(list(null_2=null_2, habitat_livestock_prey_road=habitat_livestock_prey_road,livestock_prey_road=livestock_prey_road, water_s_livestock_road=water_s_livestock_road, water_s_livestock_prey_road=water_s_livestock_prey_road, habitat_livestock_prey=habitat_livestock_prey, habitat_water_s_prey_road=habitat_water_s_prey_road, water_s_livestock_prey=water_s_livestock_prey, habitat_water_s_prey=habitat_water_s_prey, habitat_water_s_livestock_prey=habitat_water_s_livestock_prey, habitat_water_s_livestock=habitat_water_s_livestock, habitat_prey=habitat_prey, habitat_road=habitat_road, habitat_livestock=habitat_livestock, habitat_water_s=habitat_water_s, null=null, altitude=altitude, veg=veg, road=road, habitat=habitat, water=water, water_source=water_source, livestock=livestock, disturbance=disturbance, carni=carni, prey=prey), c.hat=1.08)
cand.models

cand.models2 <- aictab(list(habitat_water_s_prey=habitat_water_s_prey, habitat_water_s_livestock_prey=habitat_water_s_livestock_prey, habitat_water_s=habitat_water_s), c.hat=1.08)
cand.models2

summary(habitat_water_s_prey)
summary(habitat_water_s_livestock_prey)

#95% confidence intervals
confint(habitat_water_s_prey, type="state")
confint(habitat_water_s_prey, type="det")

confint(habitat_water_s_livestock_prey, type="state")

#Predicting and plotting results

#scale covariates
covs <- read.csv("covariates_7days.csv")

altitude <- as.matrix(covs[,2])
veg <- as.matrix(covs[,3])
road <- as.matrix(covs[,4])
habitat <- as.matrix(covs[,5])
water <- as.matrix(covs[,6])
water_source <- as.matrix(covs[,7])
livestock <- as.matrix(covs[,8])
hunting <- as.matrix(covs[,9])
disturbance <- as.matrix(covs[,10])
carni <- as.matrix(covs[,11])
prey <- as.matrix(covs[,12])
veg_age <- as.matrix(covs[,13])

covs <- data.frame(altitude, road, habitat, water, carni, prey, veg_age, livestock, disturbance,water_source, veg)

leopard <- read.csv("leopard_11day.csv")
det <- leopard[,2:14]

#create occupancy object
umf <- unmarkedFrameOccu(y=det,siteCovs=covs) # Create occupancy object

habitat_water_s_prey <- occu(~carni+altitude+water+prey~habitat+water_source+prey, umf)

library(ggplot2)
library(scales)

# occupancy habitation
ndhabitat <- data.frame(habitat=seq(0,11000), prey=0, water_source=0)
predict.state <- predict(habitat_water_s_prey, type="state", newdata=ndhabitat, appendData=TRUE)
predict.state

my_y <- expression(paste("Occupancy probability (  ",psi,")"))

plot1 <- ggplot(predict.state, aes(x=habitat, y=Predicted))+ geom_ribbon(aes(ymin=lower, ymax=upper),alpha=0.2) + geom_line(size=1) + theme_classic() + labs(y=my_y, x="Distance to nearest human habitation (m)") + theme(text=element_text(family = "serif",), axis.text.x = element_text(colour="black", size = 12), axis.text.y = element_text(colour = "black", size = 14)) + theme(axis.title = element_text(size = 14))

plot1

# occupancy watersource
ndwater <- data.frame(habitat=0, prey=0, water_source=c("Seasonal", "Permanent"))
predict.state2 <- predict(habitat_water_s_prey, type="state", newdata=ndwater, appendData=TRUE)
predict.state2

my_y <- expression(paste("Occupancy probability (  ",psi,")"))

plot1 <- ggplot(predict.state2, aes(x=water_source, y=Predicted))+ geom_errorbar(aes(ymin=lower,ymax=upper),data=predict.state2,width = 0.5) + geom_point(size=3) + theme_classic() + labs(y=my_y, x="Water source") + theme(text=element_text(family = "serif",), axis.text.x = element_text(colour="black", size = 12), axis.text.y = element_text(colour = "black", size = 12)) + theme(axis.title = element_text(size = 14))
plot1

#detection carnivores
my_y2 <- expression(paste("Dectection probability (  " , italic(p),")"))
plot2 <- ggplot(predict_det_carni, aes(x=carni, y=Predicted))+ geom_ribbon(aes(ymin=lower, ymax=upper),alpha=0.2) + geom_line(size=1) + theme_classic() + labs(y=my_y2, x="Carnivore RAI") + theme(text=element_text(family = "serif",), axis.text.x = element_text(colour="black", size = 12), axis.text.y = element_text(colour = "black", size = 12)) + theme(axis.title = element_text(size = 14))
plot2                     

nddet_carni <- data.frame(carni=seq(0,0.00178, length=100), altitude=0, water=0, prey=0)
predict_det_carni <- predict(habitat_water_s_prey, type="det", newdata=nddet_carni, appendData=TRUE)
predict_det_carni

my_y2 <- expression(paste("Dectection probability (  " , italic(p),")"))
plot2 <- ggplot(predict_det_carni, aes(x=carni, y=Predicted))+ geom_ribbon(aes(ymin=lower, ymax=upper),alpha=0.2) + geom_line(size=1) + theme_classic() + labs(y=my_y2, x="Sympatric meso-carnivore RAI") + theme(text=element_text(family = "serif",), axis.text.x = element_text(colour="black", size = 12), axis.text.y = element_text(colour = "black", size = 12)) + theme(axis.title = element_text(size = 14))
plot2

#detection altitude
nddet_alti <- data.frame(carni=0, altitude=seq(0,1455), water=0, prey=0)
predict_det_alti <- predict(habitat_water_s_prey, type="det", newdata=nddet_alti, appendData=TRUE)
predict_det_alti

my_y2 <- expression(paste("Dectection probability (  " , italic(p),")"))
plot5 <- ggplot(predict_det_alti, aes(x=altitude, y=Predicted))+ geom_ribbon(aes(ymin=lower, ymax=upper),alpha=0.2) + geom_line(size=1) + theme_classic() + labs(y=my_y2, x="Altitude (m asl)") + theme(text=element_text(family = "serif",), axis.text.x = element_text(colour="black", size = 12), axis.text.y = element_text(colour = "black", size = 12)) + theme(axis.title = element_text(size = 14))
plot5  

#detection water
nddet_water <- data.frame(carni=0, altitude=0, water=seq(0,2000), prey=0)
predict_det_water <- predict(habitat_water_s_prey, type="det", newdata=nddet_water, appendData=TRUE)
predict_det_water

my_y2 <- expression(paste("Dectection probability (  " , italic(p),")"))
plot6 <- ggplot(predict_det_water, aes(x=water, y=Predicted))+ geom_ribbon(aes(ymin=lower, ymax=upper),alpha=0.2) + geom_line(size=1) + theme_classic() + labs(y=my_y2, x="Distance to water (m)") + theme(text=element_text(family = "serif",), axis.text.x = element_text(colour="black", size = 12), axis.text.y = element_text(colour = "black", size = 12)) + theme(axis.title = element_text(size = 14))
plot6 
