# Supplementary material for: Facilitation of a free-roaming apex predator in working lands: evaluating factors that influence leopard spatial dynamics and prey availability in a South African biodiversity hotspot
Source: PeerJ. 2023 Jan 25;11:e14575. doi: 10.7717/peerj.14575 (PMC9884037; doi:10.7717/peerj.14575)
Supplement: Supplemental Information 2 [file peerj-11-14575-s002.zip › PeerJ_data and code/Cederberg/Code porcupine Cederberg.R]

library(unmarked)
library(AICcmodavg)
library(lme4)
library(car)

#scale covariates
covs <- read.csv("Cederberg_covariates_actual.csv")

altitude <- as.matrix(covs[,2])
veg <- as.matrix(covs[,3])
road <- as.matrix(covs[,4])
habitat <- as.matrix(covs[,5])
water <- as.matrix(covs[,6])
water_source <- as.matrix(covs[,7])
livestock <- as.matrix(covs[,8])
hunting <- as.matrix(covs[,9])
disturbance <- as.matrix(covs[,10])
carni <- as.matrix(covs[,11])
prey <- as.matrix(covs[,12])
veg_age <- as.matrix(covs[,13])

covs <- data.frame(altitude, road, habitat, water, carni, prey, veg_age)
scovs <- scale(covs, center = TRUE, scale = TRUE)
sitecovs <- data.frame(scovs, livestock, disturbance,water_source, veg)

#FUll
porcupine <- read.csv("porcupine_full.csv")
det <- porcupine[,2:152]

#create occupancy object full
umf <- unmarkedFrameOccu(y=det,siteCovs= sitecovs) # Create occupancy object
summary (umf)

#global model
global.model.full <- occu(~altitude + road + habitat + water + livestock + disturbance + carni + veg_age + water_source + veg + leopard ~altitude + road + habitat + water + livestock + disturbance + carni + veg_age + water_source + veg + leopard, umf)
df_full <- mb.gof.test(global.model.full, print.table=TRUE, nsim = 1000) 
df_full

#5 days
porcupine <- read.csv("porcupine_5day.csv")
det <- porcupine[,2:31]
#create occupancy object
umf <- unmarkedFrameOccu(y=det,siteCovs= sitecovs) # Create occupancy object
summary (umf)

#global model
global.model.5 <- occu(~altitude + road + habitat + water + livestock + disturbance + carni + veg_age + water_source + veg + leopard ~altitude + road + habitat + water + livestock + disturbance + carni + veg_age + water_source + veg + leopard, umf)
df_5 <- mb.gof.test(global.model.5, print.table=TRUE, nsim = 1000) 
df_5

#6 days
porcupine <- read.csv("porcupine_6day.csv")
det <- porcupine[,2:26]
#create occupancy object
umf <- unmarkedFrameOccu(y=det,siteCovs= sitecovs) # Create occupancy object
summary (umf)

#global model
global.model.6 <- occu(~road + habitat + water + livestock + disturbance + carni + veg ~road + habitat + water + livestock + disturbance + carni + veg, umf)
df_6 <- mb.gof.test(global.model.6, print.table=TRUE, nsim = 1000) 
df_6

#7 days

#scale covariates
covs <- read.csv("covariates_7days.csv")

altitude <- as.matrix(covs[,2])
veg <- as.matrix(covs[,3])
road <- as.matrix(covs[,4])
habitat <- as.matrix(covs[,5])
water <- as.matrix(covs[,6])
water_source <- as.matrix(covs[,7])
livestock <- as.matrix(covs[,8])
hunting <- as.matrix(covs[,9])
disturbance <- as.matrix(covs[,10])
carni <- as.matrix(covs[,11])
prey <- as.matrix(covs[,12])
veg_age <- as.matrix(covs[,13])
leopard <- as.matrix(covs[,14])

covs <- data.frame(altitude, road, habitat, water, carni, prey, veg_age, leopard)
scovs <- scale(covs, center = TRUE, scale = TRUE)
sitecovs <- data.frame(scovs, livestock, disturbance,water_source, veg)

porcupine <- read.csv("porcupine_7day.csv")
det <- porcupine[,2:22]
#create occupancy object
umf <- unmarkedFrameOccu(y=det,siteCovs= sitecovs) # Create occupancy object
summary (umf)

#global model
global.model.7 <- occu(~altitude + road + habitat + water + livestock + disturbance + carni + veg_age + water_source + veg + leopard ~altitude + road + habitat + water + livestock + disturbance + carni + veg_age + water_source + veg + leopard, umf)
df_7 <- mb.gof.test(global.model.7, print.table=TRUE, nsim = 1000) 
df_7

# 8 days

#scale covariates
covs <- read.csv("Cederberg_covariates_actual.csv")

altitude <- as.matrix(covs[,2])
veg <- as.matrix(covs[,3])
road <- as.matrix(covs[,4])
habitat <- as.matrix(covs[,5])
water <- as.matrix(covs[,6])
water_source <- as.matrix(covs[,7])
livestock <- as.matrix(covs[,8])
hunting <- as.matrix(covs[,9])
disturbance <- as.matrix(covs[,10])
carni <- as.matrix(covs[,11])
prey <- as.matrix(covs[,12])
veg_age <- as.matrix(covs[,13])
leopard <- as.matrix(covs[,14])

covs <- data.frame(altitude, road, habitat, water, carni, prey, veg_age, leopard)
scovs <- scale(covs, center = TRUE, scale = TRUE)
sitecovs <- data.frame(scovs, livestock, disturbance,water_source, veg)

porcupine <- read.csv("porcupine_8day.csv")
det <- porcupine[,2:20]
#create occupancy object
umf <- unmarkedFrameOccu(y=det,siteCovs= sitecovs) # Create occupancy object
summary (umf)

#global model
global.model.8 <- occu(~altitude + road + habitat + water + livestock + disturbance + carni + veg_age + water_source + veg + leopard ~altitude + road + habitat + water + livestock + disturbance + carni + veg_age + water_source + veg + leopard, umf)
df_8 <- mb.gof.test(global.model.8, print.table=TRUE, nsim = 1000) 
df_8


#9 days
#scale covariates
covs <- read.csv("covariates_7days.csv")

altitude <- as.matrix(covs[,2])
veg <- as.matrix(covs[,3])
road <- as.matrix(covs[,4])
habitat <- as.matrix(covs[,5])
water <- as.matrix(covs[,6])
water_source <- as.matrix(covs[,7])
livestock <- as.matrix(covs[,8])
hunting <- as.matrix(covs[,9])
disturbance <- as.matrix(covs[,10])
carni <- as.matrix(covs[,11])
prey <- as.matrix(covs[,12])
veg_age <- as.matrix(covs[,13])
leopard <- as.matrix(covs[,14])

covs <- data.frame(altitude, road, habitat, water, carni, prey, veg_age, leopard)
scovs <- scale(covs, center = TRUE, scale = TRUE)
sitecovs <- data.frame(scovs, livestock, disturbance,water_source, veg)


porcupine <- read.csv("porcupine_9day.csv")
det <- porcupine[,2:17]

#create occupancy object
umf <- unmarkedFrameOccu(y=det,siteCovs= sitecovs) # Create occupancy object
summary (umf)

#global model
global.model.9 <- occu(~altitude + road + habitat + water + livestock + disturbance + carni + veg_age + water_source + veg + leopard ~altitude + road + habitat + water + livestock + disturbance + carni + veg_age + water_source + veg + leopard, umf)
df_9 <- mb.gof.test(global.model.9, print.table=TRUE, nsim = 1000) 
df_9


#10 days

#scale covariates
covs <- read.csv("Cederberg_covariates_actual.csv")

altitude <- as.matrix(covs[,2])
veg <- as.matrix(covs[,3])
road <- as.matrix(covs[,4])
habitat <- as.matrix(covs[,5])
water <- as.matrix(covs[,6])
water_source <- as.matrix(covs[,7])
livestock <- as.matrix(covs[,8])
hunting <- as.matrix(covs[,9])
disturbance <- as.matrix(covs[,10])
carni <- as.matrix(covs[,11])
prey <- as.matrix(covs[,12])
veg_age <- as.matrix(covs[,13])

covs <- data.frame(altitude, road, habitat, water, carni, prey, veg_age)
scovs <- scale(covs, center = TRUE, scale = TRUE)
sitecovs <- data.frame(scovs, livestock, disturbance,water_source, veg)

porcupine <- read.csv("porcupine_10day.csv")
det <- porcupine[,2:16]

#create occupancy object
umf <- unmarkedFrameOccu(y=det,siteCovs= sitecovs) # Create occupancy object
summary (umf)

#global model
global.model.10 <- occu(~altitude + road + habitat + water + livestock + disturbance + carni + veg_age + water_source + veg + leopard ~altitude + road + habitat + water + livestock + disturbance + carni + veg_age + water_source + veg + leopard, umf)
df_10 <- mb.gof.test(global.model.10, print.table=TRUE, nsim = 1000) 
df_10


##TEST OCCUPANCY
# 8 days

#scale covariates
covs <- read.csv("Cederberg_covariates_actual.csv")

altitude <- as.matrix(covs[,2])
veg <- as.matrix(covs[,3])
road <- as.matrix(covs[,4])
habitat <- as.matrix(covs[,5])
water <- as.matrix(covs[,6])
water_source <- as.matrix(covs[,7])
livestock <- as.matrix(covs[,8])
hunting <- as.matrix(covs[,9])
disturbance <- as.matrix(covs[,10])
carni <- as.matrix(covs[,11])
prey <- as.matrix(covs[,12])
veg_age <- as.matrix(covs[,13])
leopard <- as.matrix(covs[,14])

covs <- data.frame(altitude, road, habitat, water, carni, prey, veg_age, leopard)
scovs <- scale(covs, center = TRUE, scale = TRUE)
sitecovs <- data.frame(scovs, livestock, disturbance,water_source, veg)

porcupine <- read.csv("porcupine_8day.csv")
det <- porcupine[,2:20]
#create occupancy object
umf <- unmarkedFrameOccu(y=det,siteCovs= sitecovs) # Create occupancy object
summary (umf)


#test detection
null <- occu(~1~1, umf)
altitude <- occu(~altitude~1, umf)
veg <- occu(~veg~1, umf)
road <- occu(~road~1, umf)
habitat <- occu(~habitat~1, umf)
water <- occu(~water~1, umf)
water_source <- occu(~water_source~1, umf)
livestock <- occu(~livestock~1, umf)
disturbance <- occu(~disturbance~1, umf)
carni <- occu(~carni~1, umf)
leopard <- occu(~leopard~1, umf)
veg_age <- occu(~veg_age~1, umf)

cand.models <- aictab(list(null=null, altitude=altitude, veg=veg, road=road, habitat=habitat, water=water, water_source=water_source, livestock=livestock, disturbance=disturbance, carni=carni, leopard=leopard, veg_age=veg_age), c.hat=1.38)
cand.models

alt_veg <- occu(~altitude+veg~1, umf) 
road_veg <- occu(~road+veg~1, umf) 
habitat_veg <- occu(~habitat+veg~1, umf) 
water_veg <- occu(~water+veg~1, umf) 
water_source_veg <- occu(~water_source+veg~1, umf) 
livestock_veg <- occu(~livestock+veg~1, umf) 
disturbance_veg<- occu(~disturbance+veg~1, umf) 
veg_veg_age <- occu(~veg+veg_age~1, umf)
veg_carni <- occu(~veg+carni~1, umf)
veg_leopard <- occu(~veg+leopard~1, umf)

alt_habitat <- occu(~altitude+habitat~1, umf) 
road_habitat <- occu(~road+habitat~1, umf) 
water_habitat <- occu(~water+habitat~1, umf) 
water_source_habitat <- occu(~water_source+habitat~1, umf) 
livestock_habitat <- occu(~livestock+habitat~1, umf) 
disturbance_habitat<- occu(~disturbance+habitat~1, umf) 
habitat_veg_age <- occu(~habitat+veg_age~1, umf)
carni_habitat <- occu(~carni+habitat~1, umf) 
leopard_habitat <- occu(~leopard+habitat~1, umf) 

veg_veg_age_road <- occu(~veg+veg_age+road~1, umf)
veg_veg_age_road_habitat <- occu(~veg+veg_age+road+habitat~1, umf)
veg_road_habitat <- occu(~veg+road+habitat~1, umf)
veg_veg_age_road_carni <- occu(~veg+veg_age+road+carni~1, umf)
veg_veg_age_road_leopard <- occu(~veg+veg_age+road+leopard~1, umf)
veg_veg_age_road_carni_leopard <- occu(~veg+veg_age+road+carni+leopard~1, umf)
veg_veg_age_road_altitude <- occu(~veg+veg_age+road+altitude~1, umf)
veg_veg_age_road_carni_altitude <- occu(~veg+veg_age+road+carni+altitude~1, umf)


cand.models <- aictab(list(veg_veg_age_road_carni_altitude=veg_veg_age_road_carni_altitude, veg_veg_age_road_altitude=veg_veg_age_road_altitude, veg_veg_age_road_leopard=veg_veg_age_road_leopard, veg_veg_age_road_carni_leopard=veg_veg_age_road_carni_leopard, veg_veg_age_road_carni=veg_veg_age_road_carni, veg_road_habitat=veg_road_habitat, veg_veg_age_road_habitat=veg_veg_age_road_habitat, veg_veg_age_road=veg_veg_age_road, leopard_habitat=leopard_habitat, carni_habitat=carni_habitat, habitat_veg_age=habitat_veg_age, disturbance_habitat=disturbance_habitat, livestock_habitat=livestock_habitat, water_source_habitat=water_source_habitat, water_habitat=water_habitat, road_habitat=road_habitat, alt_habitat=alt_habitat, veg_leopard=veg_leopard, veg_carni=veg_carni, veg_veg_age=veg_veg_age, disturbance_veg=disturbance_veg, livestock_veg=livestock_veg, water_source_veg=water_source_veg, water_veg=water_veg, habitat_veg=habitat_veg, road_veg=road_veg, alt_veg=alt_veg, null=null, altitude=altitude, veg=veg, road=road, habitat=habitat, water=water, water_source=water_source, livestock=livestock, disturbance=disturbance, carni=carni, leopard=leopard, veg_age=veg_age), c.hat=1.38)
cand.models

#test space use
null <- occu(~1~1, umf)
null_2 <- occu(~veg+veg_age+road+carni~1, umf)
altitude <- occu(~veg+veg_age+road+carni~altitude, umf)
veg <- occu(~veg+veg_age+road+carni~veg, umf)
road <- occu(~veg+veg_age+road+carni~road, umf)
habitat <- occu(~veg+veg_age+road+carni~habitat, umf)
water <- occu(~veg+veg_age+road+carni~water, umf)
water_source <- occu(~veg+veg_age+road+carni~water_source, umf)
livestock <- occu(~veg+veg_age+road+carni~livestock, umf)
disturbance <- occu(~veg+veg_age+road+carni~disturbance, umf)
carni <- occu(~veg+veg_age+road+carni~carni, umf)
leopard <- occu(~veg+veg_age+road+carni~leopard, umf)
veg_age <- occu(~veg+veg_age+road+carni~veg_age, umf)

cand.models <- aictab(list(veg_age=veg_age, null=null, null_2=null_2, altitude=altitude, veg=veg, road=road, habitat=habitat, water=water, water_source=water_source, livestock=livestock, disturbance=disturbance, carni=carni, leopard=leopard), c.hat=1.38)
cand.models


veg_age_altitude <- occu(~veg+veg_age+road+carni~altitude+ veg_age, umf)
veg_age_veg <- occu(~veg+veg_age+road+carni~veg+ veg_age, umf)
veg_age_road <- occu(~veg+veg_age+road+carni~road+ veg_age, umf)
veg_age_habitat <- occu(~veg+veg_age+road+carni~habitat+ veg_age, umf)
veg_age_water <- occu(~veg+veg_age+road+carni~water+ veg_age, umf)
veg_age_water_source <- occu(~veg+veg_age+road+carni~water_source+ veg_age, umf)
veg_age_livestock <- occu(~veg+veg_age+road+carni~livestock+ veg_age, umf)
veg_age_disturbance <- occu(~veg+veg_age+road+carni~disturbance+ veg_age, umf)
veg_age_carni <- occu(~veg+veg_age+road+carni~carni+ veg_age, umf)
veg_age_leopard <- occu(~veg+veg_age+road+carni~leopard+ veg_age, umf)

water_altitude <- occu(~veg+water+road+carni~altitude+ water, umf)
water_veg <- occu(~veg+water+road+carni~veg+ water, umf)
water_road <- occu(~veg+water+road+carni~road+ water, umf)
water_habitat <- occu(~veg+water+road+carni~habitat+ water, umf)
water_water_source <- occu(~veg+water+road+carni~water_source+ water, umf)
water_livestock <- occu(~veg+water+road+carni~livestock+ water, umf)
water_disturbance <- occu(~veg+water+road+carni~disturbance+ water, umf)
water_carni <- occu(~veg+water+road+carni~carni+ water, umf)
water_leopard <- occu(~veg+water+road+carni~leopard+ water, umf)

veg_age_water_source_leopard <- occu(~veg+veg_age+road+carni~water_source+veg_age+leopard, umf)
veg_age_water_leopard <- occu(~veg+veg_age+road+carni~water+veg_age+leopard, umf)

cand.models <- aictab(list(veg_age_water_leopard=veg_age_water_leopard, veg_age_water_source_leopard=veg_age_water_source_leopard, veg_age_altitude=veg_age_altitude, veg_age_veg=veg_age_veg, veg_age_road=veg_age_road, veg_age_habitat=veg_age_habitat, veg_age_water=veg_age_water, veg_age_water_source=veg_age_water_source, veg_age_livestock=veg_age_livestock, veg_age_disturbance=veg_age_disturbance, veg_age_carni=veg_age_carni, veg_age_leopard=veg_age_leopard, water_altitude=water_altitude, water_veg=water_veg, water_road=water_road, water_habitat=water_habitat, water_water_source=water_water_source, water_livestock=water_livestock, water_disturbance=water_disturbance, water_carni=water_carni, water_leopard=water_leopard, veg_age=veg_age, null=null, null_2=null_2, altitude=altitude, veg=veg, road=road, habitat=habitat, water=water, water_source=water_source, livestock=livestock, disturbance=disturbance, carni=carni, leopard=leopard), c.hat=1.38)
cand.models


cand.models <- aictab(list(water=water, veg_age_water_leopard=veg_age_water_leopard, veg_age=veg_age, veg_age_water=veg_age_water), c.hat=1.38)
cand.models


summary(veg_age_water)

#95% confidence intervals
confint(veg_age_water, type="state")
confint(veg_age_water, type="det")

summary(veg_age)

#95% confidence intervals
confint(veg_age, type="state")
confint(veg_age, type="det")

summary(veg_age_water_leopard)

#95% confidence intervals
confint(veg_age_water_leopard, type="state")
confint(veg_age_water_leopard, type="det")

summary(water)

#95% confidence intervals
confint(water, type="state")
confint(water, type="det")
