# Supplementary material for: Facilitation of a free-roaming apex predator in working lands: evaluating factors that influence leopard spatial dynamics and prey availability in a South African biodiversity hotspot
Source: PeerJ. 2023 Jan 25;11:e14575. doi: 10.7717/peerj.14575 (PMC9884037; doi:10.7717/peerj.14575)
Supplement: Supplemental Information 2 [file peerj-11-14575-s002.zip › PeerJ_data and code/Cederberg/covariates_7days.csv]

Station	altitude	veg_type	road	habitation	water	water_source	livestock	hunting	disturbance	carni	prey	veg_age	leopard
Aghterpakhuis	513	Fynbos	0	1000	800	Seasonal	No	No	Yes	0.00069211	0.00346055	44630	0.000197746
Algeria	613	Fynbos	200	350	20	Permanent	No	No	No	0	0.000197746	44630	0.00069211
Alsfontein	618	Fynbos	2500	2500	20	Permanent	No	No	No	0	0.00138422	10	0.000494364
Bakkrans Kloof North	622	Karoo	0	6000	700	Permanent	No	No	No	0.000197746	0.000494364	10	0.000296619
Bakkrans Kloof South	665	Karoo	0	5000	400	Permanent	No	No	No	9.89E-05	0.001878584	10	0.000197746
Bakleikraal	1406	Fynbos	7000	7000	150	Permanent	No	No	Yes	0	0.002372948	44630	0.000197746
Bassonsklip	1244	Fynbos	3000	7900	100	Permanent	No	No	No	0	0.001680838	44564	0.000296619
BK Beidouw Valley	492	Fynbos	0	2000	50	Permanent	No	No	No	9.89E-05	0.001087601	44630	0.00069211
BK Crystal Pools Trail	512	Fynbos	300	1500	40	Permanent	No	No	Yes	0	0.00276844	44630	0.001087601
BK Elephant Roof	456	Fynbos	500	1000	20	Seasonal	No	No	No	0	0.000494364	10	0
BK Leopard's Cave (East)	522	Fynbos	300	1500	1000	Permanent	No	No	No	0	9.89E-05	10	0.001087601
BK Leopard's Cave Kloof	513	Fynbos	300	900	600	Permanent	No	No	No	0	0.00138422	10	0.000296619
BK North Cave	438	Fynbos	2000	2000	200	Seasonal	No	No	No	0	0.000395491	10	0.00069211
Bo-Martiens Rust	772	Karoo	1000	2000	20	Seasonal	No	No	No	0	0.000593237	10	0
Boskloof Open Camp	607	Fynbos	2500	2500	100	Seasonal	No	No	No	0	0.003262804	44630	0.00138422
Cederhoutskop	1455	Fynbos	3000	3000	50	Seasonal	No	No	No	9.89E-05	0.003757168	1	9.88728E-05
De Rif Trail (Shale Band)	1145	Fynbos	2000	2000	600	Seasonal	No	No	Yes	0	9.89E-05	1	0.001483093
Duiwelsgat North	916	Fynbos	800	1500	50	Permanent	No	No	No	0	0	44630	0.000593237
Duiwelsgat South	1258	Fynbos	7000	8000	15	Permanent	No	No	No	0	0.001581966	44630	0.00069211
Dwarskloof Bluegum Tree	662	Fynbos	4000	4000	75	Permanent	No	No	No	0	0.000395491	10	0.001186474
Eikeboom	1097	Fynbos	1000	2000	100	Permanent	No	No	Yes	0	0.001186474	44630	0.000197746
Grasvlei	836	Fynbos	600	700	150	Seasonal	Yes	No	Yes	9.89E-05	0.001680838	44630	0
Grasvlei (Corle)	834	Fynbos	600	400	75	Permanent	Yes	No	No	0	0.000593237	44630	0.000296619
Grootkloof	534	Fynbos	1100	1500	1000	Permanent	No	No	No	0	0.00069211	44630	0.000296619
Grootlandskop	1338	Fynbos	3400	3400	2000	Permanent	No	No	No	0	0.001779711	1	0.000790983
Grootrivier Confluence (West)	499	Fynbos	1000	1000	50	Permanent	No	No	No	0	0.001779711	10	0.000889856
Grootrivier Corle	441	Karoo	2700	3000	5	Permanent	Yes	No	No	0.000296619	0.008700811	10	0.001087601
Grootrivier Himalayas	436	Karoo	4000	4000	50	Permanent	Yes	No	No	0	0.003065058	10	0.000494364
Heiningvlei Biedouw Day Walk	856	Fynbos	3000	3000	600	Permanent	Yes	No	Yes	0	0.000197746	44630	0.000197746
Heuningvlei Krakadow Trail	1057	Fynbos	2000	3000	500	Seasonal	Yes	No	No	0	0.003856041	44630	0.000988728
Hollandsebos	425	Fynbos	200	5000	300	Permanent	Yes	No	Yes	9.89E-05	0.005042515	44564	0.000988728
Karukareb Scratch Tree	353	Fynbos	0	3000	150	Permanent	No	No	No	9.89E-05	0.001483093	44630	9.88728E-05
Kleindoring	543	Karoo	760	3000	20	Seasonal	Yes	No	No	0.000197746	0.003559423	10	0.000197746
Klipbokkloof Cave	522	Karoo	2300	4000	30	Permanent	No	No	No	0	0.001680838	10	0.000395491
Klipbokkloof West	560	Karoo	3000	4000	25	Permanent	No	No	No	0	0.003361677	10	0.000296619
Krakadow	339	Fynbos	2500	2500	20	Seasonal	Yes	No	Yes	0	0.001186474	44630	0.000494364
Krakadow (Corle)	272	Fynbos	1000	1000	20	Seasonal	Yes	No	No	0	0.001581966	44630	0
Langkloof	1248	Fynbos	2800	3000	25	Seasonal	Yes	No	No	0	0.002274076	1	0.000296619
Leeuvlak Cave (Visgat)	663	Karoo	4100	4400	50	Permanent	No	No	Yes	0	0.00138422	10	0.000494364
Loskoppe	843	Karoo	600	2000	10	Seasonal	No	No	Yes	0	0.003757168	10	0.000197746
Louis Leipoldt	801	Fynbos	1000	1500	1500	Seasonal	No	No	No	0	0.000593237	44630	0.001680838
Lower Breekkrans	540	Karoo	3200	3200	400	Seasonal	No	No	No	0	0.003262804	10	9.88728E-05
Maltese Cross Lower	1006	Fynbos	500	1000	250	Seasonal	No	No	No	0.000494364	0.001087601	44630	0
Mannetjies Kloof North	868	Karoo	350	3000	100	Permanent	Yes	No	No	0	0.002966185	10	0.001878584
Mannetjies Kloof South	748	Karoo	0	3000	700	Permanent	No	No	No	0	0.004449278	10	0.001087601
Matjieskloof	556	Karoo	1500	3000	150	Seasonal	No	No	No	0	0.001285347	10	0.000593237
Melkboom	594	Karoo	0	3000	50	Permanent	Yes	No	No	0	0.00346055	10	0.000296619
Mied Se Kop	1134	Fynbos	1000	2500	1000	Seasonal	No	No	No	0	0.002570694	1	0
Mooiweerspoort	1010	Fynbos	0	1000	1200	Permanent	Yes	No	Yes	0.000395491	0.002471821	44630	0
Nuwerus Waterfall	713	Karoo	3000	3000	5	Seasonal	Yes	No	No	0	0.003954914	10	0
Pakhuis Pass	920	Fynbos	2000	3000	1000	Seasonal	No	No	No	0	0.000593237	44630	0.000296619
Patrysvlei	254	Fynbos	0	1000	80	Permanent	No	No	Yes	0.000197746	0.000395491	10	0.00069211
Popelierbos	784	Karoo	0	5000	10	Seasonal	No	No	No	0.000494364	0.002570694	10	0.000494364
Rietrivier North	508	Karoo	4000	8900	20	Permanent	Yes	No	No	0	0.00069211	10	0.000593237
Rietrivier South	535	Karoo	1000	10600	30	Permanent	Yes	No	No	9.89E-05	0.001186474	10	0.000988728
Sanddrif (Shale Band)	958	Fynbos	1000	1000	800	Seasonal	No	No	Yes	0.000593237	0.000889856	1	0
Sandlaagte	562	Karoo	400	4500	600	Seasonal	No	No	No	0.000395491	0.00207633	10	0.000395491
Scholts se werf	701	Karoo	500	500	20	Permanent	No	No	No	0	0.006031244	10	0.00069211
Sugarloaf East	1054	Fynbos	0	1500	1000	Permanent	No	No	No	0.001186474	0.000395491	10	9.88728E-05
Sugarloaf West	1215	Fynbos	20	3000	50	Seasonal	No	No	No	9.89E-05	0.00138422	44630	9.88728E-05
The Last Station!	918	Karoo	500	4000	400	Seasonal	No	No	No	0	0.002372948	10	0.000296619
Tierkloof	587	Fynbos	400	1000	10	Seasonal	Yes	No	No	0.000197746	0.001087601	10	0
Toktokkie (Matjiesrivier)	740	Fynbos	1000	1000	50	Permanent	No	No	No	0	0.018093731	10	0
Traveller's Rest	363	Fynbos	2000	3500	40	Permanent	No	No	No	0	0.011864742	10	0.00069211
Tuinjies Kloof	579	Fynbos	2500	4000	50	Seasonal	No	No	No	0	0.001779711	10	0.001977457
Uilsgat	1092	Fynbos	1000	2500	200	Permanent	No	No	No	0	0.002175203	1	0.000593237
Upper Leeuvlak	737	Karoo	2500	4500	650	Permanent	No	No	Yes	0	0.001186474	10	0.000593237
Upper Matjies	721	Karoo	0	3000	50	Permanent	Yes	No	Yes	0.000395491	0.00138422	10	0
Vaalkloof	1046	Karoo	700	6000	10	Seasonal	No	No	No	0	0.000988728	10	0.000395491
Voelvlei Pass	591	Karoo	0	1500	5	Seasonal	Yes	No	Yes	0.000197746	9.89E-05	10	9.88728E-05
Voelvlei South	938	Karoo	0	1800	2000	Permanent	No	No	No	0.001779711	0.00138422	10	9.88728E-05
