# Supplementary material for: Facilitation of a free-roaming apex predator in working lands: evaluating factors that influence leopard spatial dynamics and prey availability in a South African biodiversity hotspot
Source: PeerJ. 2023 Jan 25;11:e14575. doi: 10.7717/peerj.14575 (PMC9884037; doi:10.7717/peerj.14575)
Supplement: Supplemental Information 2 [file peerj-11-14575-s002.zip › PeerJ_data and code/Cederberg/grysbok_8day.csv]

Station	Occ.1	Occ.2	Occ.3	Occ.4	Occ.5	Occ.6	Occ.7	Occ.8	Occ.9	Occ.10	Occ.11	Occ.12	Occ.13	Occ.14	Occ.15	Occ.16	Occ.17	Occ.18	Occ.19
Aghterpakhuis	0	0	0	0	0	0	0	0	0	0	0	0	0	0	0	0	0	0
Algeria	0	0	0	0	1	0	0	0	0	0	0	0	0	0	0	0	0	0
Alsfontein		0	0	0	0	0	0	0	0	0	0	0	0	0	1	0	0	0
Bakkrans Kloof North	0	0	0	0	0	0	0	0	0	0	0	0	0	0	0	0	0	0	0
Bakkrans Kloof South	0	0	0	0	0	0	0	0	0	0	0	0	0	0	0	0	0	0
Bakleikraal	1	0	0	1	0	0	1	0	1	0	0	0	0	0	0	0	0	0	0
Bassonsklip		0	0	0	0	0	0	0	0	0	0	0	0	0	0	0	0	0
BK Beidouw Valley	0	0	0	0	0	0	0	0	0	0	0	0	0	0	0	0	0	0
BK Crystal Pools Trail	0	0	0	0	0	0	0	0	0	0	0	0	0	0	0	0	0	0
BK Elephant Roof															0	0	0	0
BK Leopard's Cave (East)		0	0	0	0	0	0	0	0	0	0	0	0	0	0	0	0	0
BK Leopard's Cave Kloof		0	0	0	0	0	0	0	0	0	0	0	0	0	0	0	0	0
BK North Cave		0	0	0	0	0	0	0	0	0	0	0	0	0	0	0	0	0
Bo-Martiens Rust	0	0	0	0	0	0	0	0	0	0	0	0	0	0	0	0	0	0
Boskloof Open Camp	0	1	1	0	1	0	0	0	0	1	0	0	0	0	1	0	0
Cederhoutskop			0	0	0	0	0	0	0	0	0	0	0	0	0	0	0	0	0
De Rif Trail (Shale Band)		0	0	0	0	0	0	0	0	0	0	0	0	0	0	0	0	0
Duiwelsgat North		0	0	0	0	0	0	0	0	0	0	0	0	0	0	0	0	0	0
Duiwelsgat South	0	0	0	0	0	0	0	0	0	1	0	0	0	0	0	0	0	0	0
Dwarskloof Bluegum Tree		0	1	0	0	0	0	0	0	0	0	0	0	0	0	0	0	0	0
Eikeboom	0	0	0	0	0	0	0	0	0	0	0	0	0	0	0	0	0	0	0
Eikeboom Lower	0																0	0	0
Grasvlei			0	0	0	0	0	0	0	0	0	0	0	0	0	0	0	0	0
Grasvlei (Corle)		0	0	0	0	0	0	0	0	0	0	0	0	0	0	0	0	0
Grootkloof								0	0	0	0	0	0	0	0	0	0	0	0
Grootlandskop	0	0	0	0	0	1	0	0	0	1	1	0	0	0	0	0	0	0	0
Grootrivier Confluence (West)		0	1	0		1	1	0	1	0	1	0	1	0	1	0	0	0
Grootrivier Corle	0	0	0	0	0	0	0	0	0	0	0	0	0	0	0	0	0	0
Grootrivier Himalayas		0	0	0	0	0	0	0	0	0	0	0	0	0	0	0	0	0	0
Heiningvlei Biedouw Day Walk		0	0	0	0	0	0	0	0	0	0	0	0	0	0	0	0	0
Heuningvlei Krakadow Trail	0	0	0	0	0	0	0	0	0	0	0	0	0	0	0	0	0	0	0
Hollandsebos	1	1	0	1	0	0	0	1	0	0	1	1		1	1	1	1	1
Karukareb Scratch Tree	0	0	0	0											0	0	0	0
Kleindoring	0	0	0	0	0	0	0	0	0	0	0	0	0	0	0	0	0	0
Klipbokkloof Cave		0	0	0	0	0	0	0	0	0	0	0	0	0	0	0	0
Klipbokkloof West		0	0	0	0	0	0	0	0	0	0	0	0	0	0	0	0	0
Krakadow	0	0	0	0	0	0	0	0	0	0	0	0	0	0	0	0	0	0	0
Krakadow (Corle)	0	0	0	0	0	0	0	0	0	0	0	0	0	0	0	0	0	0
Langkloof	0	0	0	1	0	0	1	0	0	0	1	0	1	0	1	0	0	0
Leeuvlak Cave (Visgat)		0	0	0	0	0	0	0	0	0	0	0	0	0	0	0	0
Loskoppe		0	0	0	0	0	0	0	0	0	0	0	0	0	0	0	0	0
Louis Leipoldt		0	0	0	0	0	0	0	0	0	0	0	0	0	0	0	0	0
Lower Breekkrans		0	0	0	0	0	0	0	0	0	0	0	0	0	0
Maltese Cross Lower	0	0	0	0	0	0	0	0	0	0	0	0	0	0	0	0	0	0	0
Mannetjies Kloof North		0	0	0	0	0	0	0	0	0	0	0	0	0	0	0	0	0	0
Mannetjies Kloof South	0	0	0	0	0	0	0	0	0	0	0	0	0	0	0	0	0	0
Matjieskloof		0	0	0	0	0	0	0	0	0	0	0	0	0	0	0	0	0	0
Melkboom		0	0	0	0	0	0	0	0	0	0	0	0	0	0	0	0	0
Mied Se Kop		0	0	0	0	0	0	0	0	0	0	0	0	0	0	0	0
Mooiweerspoort	0	0	0	0	0	0	0	0	0	0	0	0	0	0	0	0	0	0
Nuwerus Waterfall	0	0	0	0	0	0	0	0	0	0	0	0	0	0	0	0	0	0	0
Pakhuis Pass	0	0	0	0	0	0	0	0	0	0	0	0	0	0	0	0	0	0	0
Patrysvlei	0	0	0	0	0	0	0	0	0	0	0	0	0	0	0	0	0	0	0
Popelierbos	0	0	0	0	0	0	0	0	0	0	0	0	0	0	0	0	0	0
Rietrivier North	0	0	0	0	0	0	0	0	0	0	0	0	0	0	0	0	0	0	0
Rietrivier South	0	0	0	0	0	0	0	0	0	0	0	0	0	0	0	0	0
Sanddrif (Shale Band)		0	0	0	0	0	0	0	0	0	0	0	0	0	0	0	0	0	0
Sandlaagte		0	0	0	0	0	0	0	0	0	0	0	0	0	0	0	0	0
Scholts se werf		0	0	0	0	0	0	0	0	0	0	0	0	0	0	0	0	0
Sugarloaf East	0	0	0	0	0	0	0	0	0	0	0	0	0	0	0	0	0	0	0
Sugarloaf West		0	0	0	0	0	0	0	0	0	0	0	0	0	0	0	0	0	0
The Last Station!		0	0	0	0	0	0	0	0	0	0	0	0	0	0	0	0	0
Tierkloof	0	0	0	0	0	0	0	0	0	0	0	0	0	0	0	0	0	0
Toktokkie (Matjiesrivier)	1	1	1	1	0	1	1	1	1	1	0	0	1	0	0	0	1	1
Traveller's Rest	0	0	0	0	0	0	0	0	0	0	0	0	0	0	0	0	0	0
Tuinjies Kloof	0	1	0	0		0	0	0	0	0	0	0	0	0	0	1	0
Uilsgat			0	0	0	0	0	0	0	0	0	0	0	0	0	0	0	0	0
Upper Leeuvlak		0	0	0	0	0	0	0	0	0	0	0	0	0	0	0	0	0
Upper Matjies		0	0	0	0	0	0	0	0	0	0	0	0	0	0	0	0
Vaalkloof		0	0	0	0	0	0	0	0	0	0	0	0	0	0	0	0	0
Voelvlei Pass	0	0	0	0	0	0	0	0	0	0	0	0	0	0	0	0	0	0	0
Voelvlei South	0	0	0	0	0	0	0	0	0	0	0	0	0	0	0	0	0	0
