# Supplementary material for: Facilitation of a free-roaming apex predator in working lands: evaluating factors that influence leopard spatial dynamics and prey availability in a South African biodiversity hotspot
Source: PeerJ. 2023 Jan 25;11:e14575. doi: 10.7717/peerj.14575 (PMC9884037; doi:10.7717/peerj.14575)
Supplement: Supplemental Information 2 [file peerj-11-14575-s002.zip › PeerJ_data and code/Cederberg/hyrax_9day.csv]

Station	Occ.1	Occ.2	Occ.3	Occ.4	Occ.5	Occ.6	Occ.7	Occ.8	Occ.9	Occ.10	Occ.11	Occ.12	Occ.13	Occ.14	Occ.15	Occ.16	Occ.17
Aghterpakhuis	0	0	0	0	0	0	0	0	0	0	0	0	0	0	0	0	NA
Algeria	0	0	1	0	0	0	0	0	0	0	0	0	0	0	0	0	NA
Alsfontein	NA	0	0	0	0	0	0	0	0	1	0	0	1	0	0	1	NA
Bakkrans Kloof North	0	0	0	0	0	0	0	0	0	0	0	0	0	0	0	0	NA
Bakkrans Kloof South	0	0	0	0	0	0	0	0	0	0	0	0	0	0	0	0	NA
Bakleikraal	0	0	0	0	0	0	0	0	0	0	0	0	0	0	0	0	NA
Bassonsklip	NA	0	0	0	1	0	0	0	0	1	0	0	0	0	0	0	NA
BK Beidouw Valley	0	0	0	0	0	0	0	0	0	0	0	0	0	0	0	0	NA
BK Crystal Pools Trail	0	1	0	0	0	0	0	0	0	0	0	0	0	0	0	0	NA
BK Elephant Roof	NA	NA	NA	NA	NA	NA	NA	NA	NA	NA	NA	NA	0	0	0	0	NA
BK Leopard's Cave (East)	NA	1	0	1	1	1	0	1	0	0	0	1	1	0	1	0	NA
BK Leopard's Cave Kloof	NA	0	0	0	0	0	0	0	0	0	0	0	0	0	0	0	NA
BK North Cave	NA	1	0	0	1	1	0	1	1	1	1	0	0	1	1	0	NA
Bo-Martiens Rust	0	0	0	0	0	0	0	0	0	0	0	0	0	0	0	0	NA
Boskloof Open Camp	0	0	0	0	0	0	0	0	0	0	0	0	0	0	0	NA	NA
Cederhoutskop	NA	NA	0	0	0	0	0	0	0	0	0	0	0	0	0	0	NA
De Rif Trail (Shale Band)	NA	0	0	0	0	0	0	0	0	0	0	0	0	0	0	0	NA
Duiwelsgat North	NA	0	0	1	0	0	0	1	1	0	0	0	0	0	0	0	NA
Duiwelsgat South	0	0	0	0	0	0	0	0	0	0	0	0	0	0	0	0	NA
Dwarskloof Bluegum Tree	NA	0	0	0	0	0	0	0	0	0	0	0	0	0	0	0	NA
Eikeboom	1	1	1	1	1	0	1	0	0	1	1	1	1	0	0	0	NA
Grasvlei	NA	0	0	0	0	0	0	0	0	0	0	0	0	0	0	0	NA
Grasvlei (Corle)	NA	0	0	0	0	0	0	0	0	0	0	0	0	0	0	0	NA
Grootkloof	NA	NA	NA	NA	NA	NA	0	0	0	0	0	0	0	0	0	0	NA
Grootlandskop	1	0	0	1	0	1	0	0	1	0	0	1	0	0	0	0	NA
Grootrivier Confluence (West)	NA	0	0	NA	0	0	0	0	0	0	0	0	0	0	0	0	NA
Grootrivier Corle	1	1	0	0	1	0	1	1	1	1	0	1	0	0	0	0	NA
Grootrivier Himalayas	NA	1	0	0	1	1	1	1	0	1	1	1	0	0	0	1	NA
Heiningvlei Biedouw Day Walk	NA	0	0	0	0	1	0	0	0	0	0	0	0	0	0	0	NA
Heuningvlei Krakadow Trail	0	0	0	0	0	0	0	1	0	0	0	0	0	0	0	0	NA
Hollandsebos	0	0	0	0	0	0	0	0	0	0	NA	0	0	0	0	0	NA
Karukareb Scratch Tree	0	0	0	NA	NA	NA	NA	NA	NA	NA	NA	NA	0	0	0	0	NA
Kleindoring	0	0	0	0	0	0	0	0	0	0	0	0	0	0	0	0	NA
Klipbokkloof Cave	NA	0	0	0	0	1	0	0	0	1	1	0	1	1	1	NA	NA
Klipbokkloof West	NA	1	1	1	1	1	1	1	1	1	1	1	1	1	1	1	NA
Krakadow	0	0	0	0	0	0	0	0	0	0	0	0	0	0	0	0	NA
Krakadow (Corle)	1	1	0	0	0	0	0	0	1	0	0	0	0	0	0	0	NA
Langkloof	0	0	0	0	0	0	0	0	0	0	0	0	0	0	0	0	NA
Leeuvlak Cave (Visgat)	NA	1	1	0	1	0	1	1	0	1	1	1	0	0	1	NA	NA
Loskoppe	NA	1	0	1	0	0	1	1	0	0	1	0	1	0	0	1	NA
Louis Leipoldt	NA	1	0	0	0	0	0	0	1	0	0	0	0	0	0	0	NA
Lower Breekkrans	NA	0	1	1	1	1	1	0	0	1	0	0	0	0	NA	NA	NA
Maltese Cross Lower	0	0	0	0	0	0	0	0	0	0	0	0	0	0	0	0	NA
Mannetjies Kloof North	NA	0	0	1	0	0	0	0	0	0	0	0	0	0	0	0	NA
Mannetjies Kloof South	1	0	1	0	0	0	1	1	1	1	0	1	1	1	0	0	NA
Matjieskloof	NA	0	0	1	1	1	0	1	1	1	0	0	0	1	1	1	NA
Melkboom	1	0	0	0	1	0	0	1	0	1	1	0	0	1	0	1	NA
Mied Se Kop	NA	0	0	0	0	0	0	0	1	0	0	0	0	0	0	NA	NA
Mooiweerspoort	0	0	0	0	0	0	0	0	0	0	0	0	0	0	0	0	NA
Nuwerus Waterfall	1	0	0	0	0	0	0	0	0	0	0	0	0	0	0	0	NA
Pakhuis Pass	1	0	1	0	1	0	0	0	0	0	0	0	0	0	0	0	NA
Patrysvlei	0	0	0	0	0	0	0	0	0	0	0	0	0	0	0	0	NA
Popelierbos	0	0	0	0	0	0	0	0	0	0	0	0	0	0	0	0	NA
Rietrivier North	1	1	1	1	1	1	1	1	1	1	1	1	1	1	1	1	NA
Rietrivier South	0	1	0	1	0	0	0	0	1	0	0	0	0	0	0	NA	NA
Sanddrif (Shale Band)	NA	0	0	0	0	0	0	0	0	0	0	0	0	0	0	0	NA
Sandlaagte	0	0	0	0	0	1	1	0	0	0	0	0	0	0	1	0	NA
Scholts se werf	NA	0	0	0	0	0	0	0	0	0	0	0	0	0	0	1	NA
Sugarloaf East	0	0	0	0	0	0	0	0	0	0	0	0	0	0	0	0	NA
Sugarloaf West	0	0	0	0	0	0	0	0	0	0	0	0	0	0	0	0	NA
The Last Station!	NA	0	0	1	0	0	0	0	0	0	0	0	0	0	0	0	NA
Tierkloof	0	0	0	0	0	0	0	0	0	0	0	0	0	0	0	0	NA
Toktokkie (Matjiesrivier)	0	1	0	0	0	0	0	0	0	0	0	0	0	0	0	0	NA
Traveller's Rest	0	0	0	0	0	0	0	0	0	0	0	1	0	0	1	0	NA
Tuinjies Kloof	0	0	0	NA	0	0	0	0	1	0	0	0	0	0	0	NA	NA
Uilsgat	NA	NA	0	1	1	0	0	0	1	0	1	0	0	0	0	0	NA
Upper Leeuvlak	NA	1	0	0	0	1	0	0	0	0	1	0	0	0	0	0	NA
Upper Matjies	NA	0	0	0	0	0	0	0	0	0	0	0	0	0	0	NA	NA
Vaalkloof	NA	0	0	1	0	1	0	0	0	1	0	0	0	0	0	0	NA
Voelvlei Pass	0	0	0	0	0	0	0	0	0	0	0	0	0	0	0	0	NA
Voelvlei South	0	0	0	0	0	0	0	0	0	0	0	0	0	0	0	0	NA
