# Supplementary material for: Facilitation of a free-roaming apex predator in working lands: evaluating factors that influence leopard spatial dynamics and prey availability in a South African biodiversity hotspot
Source: PeerJ. 2023 Jan 25;11:e14575. doi: 10.7717/peerj.14575 (PMC9884037; doi:10.7717/peerj.14575)
Supplement: Supplemental Information 2 [file peerj-11-14575-s002.zip › PeerJ_data and code/Piketberg/Code duiker Piketberg.R]

library(unmarked)
library(AICcmodavg)
library(lme4)
library(car)

#scale covariates
covs <- read.csv("covariates_piketberg.csv")

altitude <- as.matrix(covs[,2])
veg <- as.matrix(covs[,3])
road <- as.matrix(covs[,4])
habitat <- as.matrix(covs[,5])
water <- as.matrix(covs[,6])
water_source <- as.matrix(covs[,7])
livestock <- as.matrix(covs[,8])
hunting <- as.matrix(covs[,9])
disturbance <- as.matrix(covs[,10])
caracal<- as.matrix(covs[,11])
prey <- as.matrix(covs[,12])
veg_age <- as.matrix(covs[,13])
leopard <- as.matrix(covs[,14])

covs <- data.frame(altitude, road, habitat, water, caracal, prey, veg_age, leopard)
scovs <- scale(covs, center = TRUE, scale = TRUE)
sitecovs <- data.frame(scovs, livestock, disturbance, hunting, water_source, veg)

#FUll
duiker <- read.csv("duiker_full.csv")
det <- duiker[,2:152]

#create occupancy object full
umf <- unmarkedFrameOccu(y=det,siteCovs= sitecovs) # Create occupancy object
summary (umf)

#global model
global.model.full <- occu(~altitude + road + habitat + water + livestock + disturbance + caracal+ veg_age + water_source + veg + leopard + hunting ~altitude + road + habitat + water + livestock + disturbance + caracal+ veg_age + water_source + veg + leopard + hunting, umf)
df_full <- mb.gof.test(global.model.full, print.table=TRUE, nsim = 1000) 
df_full

#5 days
duiker <- read.csv("duiker_5day.csv")
det <- duiker[,2:27]
#create occupancy object
umf <- unmarkedFrameOccu(y=det,siteCovs= sitecovs) # Create occupancy object
summary (umf)

#global model
global.model.5 <- occu(~altitude + road + habitat + water + livestock + disturbance + caracal+ water_source + veg + leopard + veg_age ~altitude + road + habitat + water + livestock + disturbance + caracal+ water_source + veg + leopard + veg_age, umf)
df_5 <- mb.gof.test(global.model.5, print.table=TRUE, nsim = 1000) 
df_5

#6 days
duiker <- read.csv("duiker_6day.csv")
det <- duiker[,2:22]
#create occupancy object
umf <- unmarkedFrameOccu(y=det,siteCovs= sitecovs) # Create occupancy object
summary (umf)

#global model
global.model.6 <- occu(~altitude + road + habitat + water + livestock + disturbance + caracal+ water_source + veg + leopard + hunting ~altitude + road + habitat + water + livestock + disturbance + caracal+ water_source + veg + leopard + hunting, umf)
df_6 <- mb.gof.test(global.model.6, print.table=TRUE, nsim = 1000) 
df_6

#7 days
duiker <- read.csv("duiker_7day.csv")
det <- duiker[,2:19]
#create occupancy object
umf <- unmarkedFrameOccu(y=det,siteCovs= sitecovs) # Create occupancy object
summary (umf)

#global model
global.model.7 <- occu(~altitude + road + habitat + water + livestock + disturbance + caracal+ water_source + veg + leopard + hunting ~altitude + road + habitat + water + livestock + disturbance + caracal+ water_source + veg + leopard + hunting, umf)
df_7 <- mb.gof.test(global.model.7, print.table=TRUE, nsim = 1000) 
df_7


#8 days
duiker <- read.csv("duiker_8day.csv")
det <- duiker[,2:17]

#create occupancy object
umf <- unmarkedFrameOccu(y=det,siteCovs= sitecovs) # Create occupancy object
summary (umf)

#global model
global.model.8 <- occu(~altitude + road + habitat + water + livestock + disturbance + caracal+ water_source + veg + leopard + hunting ~altitude + road + habitat + water + livestock + disturbance + caracal+ water_source + veg + leopard + hunting, umf)
df_8 <- mb.gof.test(global.model.8, print.table=TRUE, nsim = 1000) 
df_8


#9 days
duiker <- read.csv("duiker_9day.csv")
det <- duiker[,2:15]

#create occupancy object
umf <- unmarkedFrameOccu(y=det,siteCovs= sitecovs) # Create occupancy object
summary (umf)

#global model
global.model.9 <- occu(~altitude + road + habitat + water + livestock + disturbance + caracal+ veg_age + water_source + veg + leopard ~altitude + road + habitat + water + livestock + disturbance + caracal+ veg_age + water_source + veg + leopard, umf)
df_9 <- mb.gof.test(global.model.9, print.table=TRUE, nsim = 1000) 
df_9


#10 days
duiker <- read.csv("duiker_10day.csv")
det <- duiker[,2:13]

#create occupancy object
umf <- unmarkedFrameOccu(y=det,siteCovs= sitecovs) # Create occupancy object
summary (umf)

#global model
global.model.10 <- occu(~altitude + road + habitat + water + livestock + disturbance + caracal+ veg_age + water_source + veg + leopard + hunting ~altitude + road + habitat + water + livestock + disturbance + caracal+ veg_age + water_source + veg + leopard + hunting, umf)
df_10 <- mb.gof.test(global.model.10, print.table=TRUE, nsim = 1000) 
df_10

#11 days

#scale covariates
covs <- read.csv("covariates_7days.csv")

altitude <- as.matrix(covs[,2])
veg <- as.matrix(covs[,3])
road <- as.matrix(covs[,4])
habitat <- as.matrix(covs[,5])
water <- as.matrix(covs[,6])
water_source <- as.matrix(covs[,7])
livestock <- as.matrix(covs[,8])
hunting <- as.matrix(covs[,9])
disturbance <- as.matrix(covs[,10])
caracal<- as.matrix(covs[,11])
prey <- as.matrix(covs[,12])
veg_age <- as.matrix(covs[,13])
leopard <- as.matrix(covs[,14])

covs <- data.frame(altitude, road, habitat, water, caracal, prey, veg_age, leopard)
scovs <- scale(covs, center = TRUE, scale = TRUE)
sitecovs <- data.frame(scovs, livestock, disturbance,water_source, veg)

duiker <- read.csv("duiker_11day.csv")
det <- duiker[,2:14]

#create occupancy object
umf <- unmarkedFrameOccu(y=det,siteCovs= sitecovs) # Create occupancy object
summary (umf)

#global model
global.model.11 <- occu(~altitude + road + habitat + water + livestock + disturbance + caracal+ water_source + veg + veg_age + leopard ~altitude + road + habitat + water + livestock + disturbance + caracal+ water_source + veg + veg_age + leopard, umf)
df_11 <- mb.gof.test(global.model.11, print.table=TRUE, nsim = 1000) 
df_11


#12 days
duiker <- read.csv("duiker_12day.csv")
det <- duiker[,2:13]

#create occupancy object
umf <- unmarkedFrameOccu(y=det,siteCovs= sitecovs) # Create occupancy object
summary (umf)

#global model
global.model.12 <- occu(~altitude + road + habitat + water + livestock + disturbance + caracal+ water_source + veg + veg_age + leopard~altitude + road + habitat + water + livestock + disturbance + caracal+ water_source + veg + veg_age + leopard, umf)
df_12 <- mb.gof.test(global.model.12, print.table=TRUE, nsim = 1000) 
df_11
df_12

#TEST OCCUPANCY

#scale covariates
covs <- read.csv("covariates_piketberg.csv")

altitude <- as.matrix(covs[,2])
veg <- as.matrix(covs[,3])
road <- as.matrix(covs[,4])
habitat <- as.matrix(covs[,5])
water <- as.matrix(covs[,6])
water_source <- as.matrix(covs[,7])
livestock <- as.matrix(covs[,8])
hunting <- as.matrix(covs[,9])
disturbance <- as.matrix(covs[,10])
caracal<- as.matrix(covs[,11])
prey <- as.matrix(covs[,12])
veg_age <- as.matrix(covs[,13])
leopard <- as.matrix(covs[,14])

covs <- data.frame(altitude, road, habitat, water, caracal, prey, veg_age, leopard)
scovs <- scale(covs, center = TRUE, scale = TRUE)
sitecovs <- data.frame(scovs, livestock, disturbance, hunting, water_source, veg)

#create occupancy object full
umf <- unmarkedFrameOccu(y=det,siteCovs= sitecovs) # Create occupancy object
summary (umf)

#5 days
duiker <- read.csv("duiker_5day.csv")
det <- duiker[,2:27]

#test detection
null <- occu(~1~1, umf)
altitude <- occu(~altitude~1, umf)
veg <- occu(~veg~1, umf)
road <- occu(~road~1, umf)
habitat <- occu(~habitat~1, umf)
water <- occu(~water~1, umf)
water_source <- occu(~water_source~1, umf)
livestock <- occu(~livestock~1, umf)
disturbance <- occu(~disturbance~1, umf)
caracal <- occu(~caracal~1, umf)
leopard <- occu(~leopard~1, umf)
veg_age <- occu(~veg_age~1, umf)

cand.models <- aictab(list(null=null, altitude=altitude, veg=veg, road=road, habitat=habitat, water=water, water_source=water_source, livestock=livestock, disturbance=disturbance, caracal=caracal, leopard=leopard, veg_age=veg_age), c.hat=1.22)
cand.models

alt_leopard <- occu(~altitude+leopard~1, umf) 
veg_leopard <- occu(~veg+leopard~1, umf) 
road_leopard <- occu(~road+leopard~1, umf) 
habitat_leopard <- occu(~habitat+leopard~1, umf) 
water_leopard <- occu(~water+leopard~1, umf) 
water_source_leopard <- occu(~water_source+leopard~1, umf) 
livestock_leopard <- occu(~livestock+leopard~1, umf) 
disturbance_leopard<- occu(~disturbance+leopard~1, umf) 
leopard_veg_age <- occu(~leopard+veg_age~1, umf)
caracal_leopard <- occu(~leopard+caracal~1, umf)

habitat_leopard_veg_age <- occu(~habitat+leopard+veg_age~1, umf) 
habitat_leopard_water_source <- occu(~habitat+leopard+water_source~1, umf) 
habitat_leopard_altitude <- occu(~habitat+leopard+altitude~1, umf) 
veg_age_leopard_water_source <- occu(~veg_age+leopard+water_source~1, umf) 
habitat_veg_age <- occu(~habitat+veg_age~1, umf) 

road_leopard_veg <- occu(~road+leopard+veg~1, umf)
road_veg <- occu(~road+veg~1, umf)
road_leopard_altitude <- occu(~road+leopard+altitude~1, umf)
road_leopard_altitude_habitat <- occu(~road+leopard+altitude+habitat~1, umf)
road_leopard_altitude_habitat_water <- occu(~road+leopard+altitude+habitat+water~1, umf)
road_leopard_altitude_water <- occu(~road+leopard+altitude+water~1, umf)


cand.models <- aictab(list(road_leopard_altitude_water=road_leopard_altitude_water, road_leopard_altitude_habitat_water=road_leopard_altitude_habitat_water, road_leopard_altitude_habitat=road_leopard_altitude_habitat, road_leopard_altitude=road_leopard_altitude, road_veg=road_veg, road_leopard_veg=road_leopard_veg, habitat_veg_age=habitat_veg_age, veg_age_leopard_water_source=veg_age_leopard_water_source, habitat_leopard_altitude=habitat_leopard_altitude, habitat_leopard_water_source=habitat_leopard_water_source, habitat_leopard_veg_age=habitat_leopard_veg_age, leopard_veg_age=leopard_veg_age, caracal_leopard=caracal_leopard, alt_leopard=alt_leopard, veg_leopard=veg_leopard, road_leopard=road_leopard, habitat_leopard=habitat_leopard, water_leopard=water_leopard, water_source_leopard=water_source_leopard, livestock_leopard=livestock_leopard, disturbance_leopard=disturbance_leopard, null=null, altitude=altitude, veg=veg, road=road, habitat=habitat, water=water, water_source=water_source, livestock=livestock, disturbance=disturbance, caracal=caracal, leopard=leopard, veg_age=veg_age), c.hat=1.22)
cand.models

#test space use
null <- occu(~1~1, umf)
null_2 <- occu(~road+leopard+altitude+habitat~1, umf)
altitude <- occu(~road+leopard+altitude+habitat~altitude, umf)
veg <- occu(~road+leopard+altitude+habitat~veg, umf)
road <- occu(~road+leopard+altitude+habitat~road, umf)
habitat <- occu(~road+leopard+altitude+habitat~habitat, umf)
water <- occu(~road+leopard+altitude+habitat~water, umf)
water_source <- occu(~road+leopard+altitude+habitat~water_source, umf)
livestock <- occu(~road+leopard+altitude+habitat~livestock, umf)
disturbance <- occu(~road+leopard+altitude+habitat~disturbance, umf)
caracal <- occu(~road+leopard+altitude+habitat~caracal, umf)
leopard <- occu(~road+leopard+altitude+habitat~leopard, umf)

cand.models <- aictab(list(null=null, null_2=null_2, altitude=altitude, veg=veg, road=road, habitat=habitat, water=water, water_source=water_source, livestock=livestock, disturbance=disturbance, caracal=caracal, leopard=leopard), c.hat=1.22)
cand.models

leopard_altitude <- occu(~road+leopard+altitude+habitat~altitude+leopard, umf) #doesn't converge
leopard_veg <- occu(~road+leopard+altitude+habitat~veg+leopard, umf) #doesn't converge
leopard_road <- occu(~road+leopard+altitude+habitat~road+leopard, umf)
leopard_habitat <- occu(~road+leopard+altitude+habitat~habitat+leopard, umf)
leopard_water <- occu(~road+leopard+altitude+habitat~water+leopard, umf)
leopard_water_source <- occu(~road+leopard+altitude+habitat~water_source+leopard, umf)
leopard_livestock <- occu(~road+leopard+altitude+habitat~livestock+leopard, umf)
leopard_disturbance <- occu(~road+leopard+altitude+habitat~disturbance+leopard, umf)
leopard_caracal <- occu(~road+leopard+altitude+habitat~leopard+caracal, umf)

leopard_altitude_habitat <- occu(~road+leopard+altitude+habitat~altitude+leopard+habitat, umf)
habitat_altitude <- occu(~road+leopard+altitude+habitat~altitude+ habitat, umf)
habitat_veg <- occu(~road+leopard+altitude+habitat~veg+ habitat, umf)
habitat_road <- occu(~road+leopard+altitude+habitat~road+ habitat, umf)
habitat_habitat <- occu(~road+leopard+altitude+habitat~habitat+ habitat, umf)
habitat_water <- occu(~road+leopard+altitude+habitat~water+ habitat, umf)
habitat_water_source <- occu(~road+leopard+altitude+habitat~water_source+ habitat, umf)
habitat_livestock <- occu(~road+leopard+altitude+habitat~livestock+ habitat, umf)
habitat_disturbance <- occu(~road+leopard+altitude+habitat~disturbance+ habitat, umf)
habitat_caracal <- occu(~road+leopard+altitude+habitat~habitat+caracal, umf)

caracal_altitude <- occu(~road+leopard+altitude+habitat~altitude+caracal, umf) #doesn't converge
caracal_veg <- occu(~road+leopard+altitude+habitat~veg+caracal, umf) #doesn't converge
caracal_road <- occu(~road+leopard+altitude+habitat~road+caracal, umf)
caracal_habitat <- occu(~road+leopard+altitude+habitat~habitat+caracal, umf)
caracal_water <- occu(~road+leopard+altitude+habitat~water+caracal, umf)
caracal_water_source <- occu(~road+leopard+altitude+habitat~water_source+caracal, umf)
caracal_livestock <- occu(~road+leopard+altitude+habitat~livestock+caracal, umf)
caracal_disturbance <- occu(~road+leopard+altitude+habitat~disturbance+caracal, umf)


water_altitude <- occu(~road+leopard+altitude+habitat~altitude+water, umf) #doesn't converge
water_veg <- occu(~road+leopard+altitude+habitat~veg+water, umf) #doesn't converge
water_road <- occu(~road+leopard+altitude+habitat~road+water, umf)
water_habitat <- occu(~road+leopard+altitude+habitat~habitat+water, umf)
water_water_source <- occu(~road+leopard+altitude+habitat~water_source+water, umf)
water_livestock <- occu(~road+leopard+altitude+habitat~livestock+water, umf)
water_disturbance <- occu(~road+leopard+altitude+habitat~disturbance+water, umf)


cand.models <- aictab(list(caracal_altitude=caracal_altitude, caracal_veg=caracal_veg, caracal_road=caracal_road, caracal_habitat=caracal_habitat, caracal_water=caracal_water, caracal_water_source=caracal_water_source, caracal_livestock=caracal_livestock, caracal_disturbance=caracal_disturbance, water_altitude=water_altitude, water_veg=water_veg, water_road=water_road, water_habitat=water_habitat, water_water_source=water_water_source, water_livestock=water_livestock, water_disturbance=water_disturbance, habitat_altitude = habitat_altitude , habitat_veg = habitat_veg , habitat_road = habitat_road, habitat_water = habitat_water , habitat_water_source = habitat_water_source , habitat_livestock = habitat_livestock , habitat_disturbance = habitat_disturbance , habitat_caracal = habitat_caracal, leopard_altitude_habitat=leopard_altitude_habitat, leopard_road = leopard_road, leopard_water = leopard_water, leopard_water_source = leopard_water_source, leopard_livestock = leopard_livestock, leopard_disturbance = leopard_disturbance, leopard_caracal = leopard_caracal, null=null, null_2=null_2, altitude=altitude, veg=veg, road=road, habitat=habitat, water=water, water_source=water_source, livestock=livestock, disturbance=disturbance, caracal=caracal, leopard=leopard), c.hat=1.22)
cand.models

cand.models <- aictab(list(null_2=null_2, caracal=caracal, water=water, disturbance=disturbance, veg=veg, caracal_veg=caracal_veg, water_source=water_source, caracal_water=caracal_water), c.hat=1.22)
cand.models

summary(null_2)

#95% confidence intervals
confint(null_2, type="state")
confint(null_2, type="det")

backTransform(null_2, type="state")


summary(caracal)

#95% confidence intervals
confint(caracal, type="state")

summary(water)

#95% confidence intervals
confint(water, type="state")

summary(disturbance)

#95% confidence intervals
confint(disturbance, type="state")

summary(veg)

#95% confidence intervals
confint(veg, type="state")
