# Supplementary material for: Facilitation of a free-roaming apex predator in working lands: evaluating factors that influence leopard spatial dynamics and prey availability in a South African biodiversity hotspot
Source: PeerJ. 2023 Jan 25;11:e14575. doi: 10.7717/peerj.14575 (PMC9884037; doi:10.7717/peerj.14575)
Supplement: Supplemental Information 2 [file peerj-11-14575-s002.zip › PeerJ_data and code/Piketberg/Code grysbok Piketberg.R]

library(unmarked)
library(AICcmodavg)
library(lme4)
library(car)

#scale covariates
covs <- read.csv("covariates_piketberg.csv")

altitude <- as.matrix(covs[,2])
veg <- as.matrix(covs[,3])
road <- as.matrix(covs[,4])
habitat <- as.matrix(covs[,5])
water <- as.matrix(covs[,6])
water_source <- as.matrix(covs[,7])
livestock <- as.matrix(covs[,8])
hunting <- as.matrix(covs[,9])
disturbance <- as.matrix(covs[,10])
caracal<- as.matrix(covs[,11])
prey <- as.matrix(covs[,12])
veg_age <- as.matrix(covs[,13])
leopard <- as.matrix(covs[,14])

covs <- data.frame(altitude, road, habitat, water, caracal, prey, veg_age, leopard)
scovs <- scale(covs, center = TRUE, scale = TRUE)
sitecovs <- data.frame(scovs, livestock, disturbance, hunting, water_source, veg)

#FUll
grysbok <- read.csv("grysbok_full.csv")
det <- grysbok[,2:152]

#create occupancy object full
umf <- unmarkedFrameOccu(y=det,siteCovs= sitecovs) # Create occupancy object
summary (umf)

#global model
global.model.full <- occu(~altitude + road + habitat + water + livestock + disturbance + caracal+ veg_age + water_source + veg + leopard + hunting ~altitude + road + habitat + water + livestock + disturbance + caracal+ veg_age + water_source + veg + leopard + hunting, umf)
df_full <- mb.gof.test(global.model.full, print.table=TRUE, nsim = 1000) 
df_full

#5 days
grysbok <- read.csv("grysbok_5day.csv")
det <- grysbok[,2:27]
#create occupancy object
umf <- unmarkedFrameOccu(y=det,siteCovs= sitecovs) # Create occupancy object
summary (umf)

#global model
global.model.5 <- occu(~altitude + road + habitat + water + livestock + disturbance + caracal+ water_source + veg + leopard + veg_age ~altitude + road + habitat + water + livestock + disturbance + caracal+ water_source + veg + leopard + veg_age, umf)
df_5 <- mb.gof.test(global.model.5, print.table=TRUE, nsim = 1000) 
df_5

#6 days
grysbok <- read.csv("grysbok_6day.csv")
det <- grysbok[,2:22]
#create occupancy object
umf <- unmarkedFrameOccu(y=det,siteCovs= sitecovs) # Create occupancy object
summary (umf)

#global model
global.model.6 <- occu(~altitude + road + habitat + water + livestock + disturbance + caracal+ water_source + veg + leopard + hunting ~altitude + road + habitat + water + livestock + disturbance + caracal+ water_source + veg + leopard + hunting, umf)
df_6 <- mb.gof.test(global.model.6, print.table=TRUE, nsim = 1000) 
df_6

#7 days
grysbok <- read.csv("grysbok_7day.csv")
det <- grysbok[,2:19]
#create occupancy object
umf <- unmarkedFrameOccu(y=det,siteCovs= sitecovs) # Create occupancy object
summary (umf)

#global model
global.model.7 <- occu(~altitude + road + habitat + water + livestock + disturbance + caracal+ water_source + veg + leopard + hunting ~altitude + road + habitat + water + livestock + disturbance + caracal+ water_source + veg + leopard + hunting, umf)
df_7 <- mb.gof.test(global.model.7, print.table=TRUE, nsim = 1000) 
df_7


#8 days
grysbok <- read.csv("grysbok_8day.csv")
det <- grysbok[,2:17]

#create occupancy object
umf <- unmarkedFrameOccu(y=det,siteCovs= sitecovs) # Create occupancy object
summary (umf)

#global model
global.model.8 <- occu(~altitude + road + habitat + water + livestock + disturbance + caracal+ water_source + veg + leopard + hunting ~altitude + road + habitat + water + livestock + disturbance + caracal+ water_source + veg + leopard + hunting, umf)
df_8 <- mb.gof.test(global.model.8, print.table=TRUE, nsim = 1000) 
df_8


#9 days
grysbok <- read.csv("grysbok_9day.csv")
det <- grysbok[,2:15]

#create occupancy object
umf <- unmarkedFrameOccu(y=det,siteCovs= sitecovs) # Create occupancy object
summary (umf)

#global model
global.model.9 <- occu(~altitude + road + habitat + water + livestock + disturbance + caracal+ veg_age + water_source + veg + leopard ~altitude + road + habitat + water + livestock + disturbance + caracal+ veg_age + water_source + veg + leopard, umf)
df_9 <- mb.gof.test(global.model.9, print.table=TRUE, nsim = 1000) 
df_9


#10 days
grysbok <- read.csv("grysbok_10day.csv")
det <- grysbok[,2:13]

#create occupancy object
umf <- unmarkedFrameOccu(y=det,siteCovs= sitecovs) # Create occupancy object
summary (umf)

#global model
global.model.10 <- occu(~altitude + road + habitat + water + livestock + disturbance + caracal+ veg_age + water_source + veg + leopard + hunting~altitude + road + habitat + water + livestock + disturbance + caracal+ veg_age + water_source + veg + leopard + hunting, umf)
df_10 <- mb.gof.test(global.model.10, print.table=TRUE, nsim = 1000) 
df_10

#11 days

#scale covariates
covs <- read.csv("covariates_7days.csv")

altitude <- as.matrix(covs[,2])
veg <- as.matrix(covs[,3])
road <- as.matrix(covs[,4])
habitat <- as.matrix(covs[,5])
water <- as.matrix(covs[,6])
water_source <- as.matrix(covs[,7])
livestock <- as.matrix(covs[,8])
hunting <- as.matrix(covs[,9])
disturbance <- as.matrix(covs[,10])
caracal<- as.matrix(covs[,11])
prey <- as.matrix(covs[,12])
veg_age <- as.matrix(covs[,13])
leopard <- as.matrix(covs[,14])

covs <- data.frame(altitude, road, habitat, water, caracal, prey, veg_age, leopard)
scovs <- scale(covs, center = TRUE, scale = TRUE)
sitecovs <- data.frame(scovs, livestock, disturbance,water_source, veg)

grysbok <- read.csv("grysbok_11day.csv")
det <- grysbok[,2:14]

#create occupancy object
umf <- unmarkedFrameOccu(y=det,siteCovs= sitecovs) # Create occupancy object
summary (umf)

#global model
global.model.11 <- occu(~altitude + road + habitat + water + livestock + disturbance + caracal+ water_source + veg + veg_age + leopard ~altitude + road + habitat + water + livestock + disturbance + caracal+ water_source + veg + veg_age + leopard, umf)
df_11 <- mb.gof.test(global.model.11, print.table=TRUE, nsim = 1000) 
df_11


#12 days
grysbok <- read.csv("grysbok_12day.csv")
det <- grysbok[,2:13]

#create occupancy object
umf <- unmarkedFrameOccu(y=det,siteCovs= sitecovs) # Create occupancy object
summary (umf)

#global model
global.model.12 <- occu(~altitude + road + habitat + water + livestock + disturbance + caracal+ water_source + veg + veg_age + leopard~altitude + road + habitat + water + livestock + disturbance + caracal+ water_source + veg + veg_age + leopard, umf)
df_12 <- mb.gof.test(global.model.12, print.table=TRUE, nsim = 1000) 
df_11
df_12

#TEST OCCUPANCY

#scale covariates
covs <- read.csv("covariates_piketberg.csv")

altitude <- as.matrix(covs[,2])
veg <- as.matrix(covs[,3])
road <- as.matrix(covs[,4])
habitat <- as.matrix(covs[,5])
water <- as.matrix(covs[,6])
water_source <- as.matrix(covs[,7])
livestock <- as.matrix(covs[,8])
hunting <- as.matrix(covs[,9])
disturbance <- as.matrix(covs[,10])
caracal<- as.matrix(covs[,11])
prey <- as.matrix(covs[,12])
veg_age <- as.matrix(covs[,13])
leopard <- as.matrix(covs[,14])

covs <- data.frame(altitude, road, habitat, water, caracal, prey, veg_age, leopard)
scovs <- scale(covs, center = TRUE, scale = TRUE)
sitecovs <- data.frame(scovs, livestock, disturbance, hunting, water_source, veg)

#10 days
grysbok <- read.csv("grysbok_10day.csv")
det <- grysbok[,2:13]

#create occupancy object
umf <- unmarkedFrameOccu(y=det,siteCovs= sitecovs) # Create occupancy object
summary (umf)

#test detection
null <- occu(~1~1, umf)
altitude <- occu(~altitude~1, umf)
veg <- occu(~veg~1, umf)
road <- occu(~road~1, umf)
habitat <- occu(~habitat~1, umf)
water <- occu(~water~1, umf)
water_source <- occu(~water_source~1, umf)
livestock <- occu(~livestock~1, umf)
disturbance <- occu(~disturbance~1, umf)
caracal <- occu(~caracal~1, umf)
leopard <- occu(~leopard~1, umf)
veg_age <- occu(~veg_age~1, umf)

cand.models <- aictab(list(null=null, altitude=altitude, veg=veg, road=road, habitat=habitat, water=water, water_source=water_source, livestock=livestock, disturbance=disturbance, caracal=caracal, leopard=leopard, veg_age=veg_age), c.hat=1.07)
cand.models

alt_leopard <- occu(~altitude+leopard~1, umf) 
veg_leopard <- occu(~veg+leopard~1, umf) 
road_leopard <- occu(~road+leopard~1, umf) 
habitat_leopard <- occu(~habitat+leopard~1, umf) 
water_leopard <- occu(~water+leopard~1, umf) 
water_source_leopard <- occu(~water_source+leopard~1, umf) 
livestock_leopard <- occu(~livestock+leopard~1, umf) 
disturbance_leopard<- occu(~disturbance+leopard~1, umf) 
leopard_veg_age <- occu(~leopard+veg_age~1, umf)
caracal_leopard <- occu(~leopard+caracal~1, umf)

habitat_leopard_veg_age <- occu(~habitat+leopard+veg_age~1, umf) 
habitat_leopard_water_source <- occu(~habitat+leopard+water_source~1, umf) 
habitat_leopard_altitude <- occu(~habitat+leopard+altitude~1, umf) 
veg_age_leopard_water_source <- occu(~veg_age+leopard+water_source~1, umf) 
habitat_veg_age <- occu(~habitat+veg_age~1, umf) 

veg_altitude <- occu(~veg+altitude~1, umf) 
road_altitude <- occu(~road+altitude~1, umf) 
habitat_altitude <- occu(~habitat+altitude~1, umf) 
water_altitude <- occu(~water+altitude~1, umf) 
water_source_altitude <- occu(~water_source+altitude~1, umf) 
livestock_altitude <- occu(~livestock+altitude~1, umf) 
disturbance_altitude<- occu(~disturbance+altitude~1, umf) 
altitude_veg_age <- occu(~altitude+veg_age~1, umf)
caracal_altitude <- occu(~altitude+caracal~1, umf)

road_leopard_altitude <- occu(~road+leopard+altitude~1, umf) 
road_leopard_altitude_habitat <- occu(~road+leopard+altitude+habitat~1, umf) 

road_leopard_altitude_water <- occu(~road+leopard+altitude+water~1, umf) 
road_leopard_altitude_habitat_water <- occu(~road+leopard+altitude+habitat+water~1, umf) 


cand.models <- aictab(list(road_leopard_altitude_water=road_leopard_altitude_water, road_leopard_altitude_habitat_water=road_leopard_altitude_habitat_water, road_leopard_altitude_habitat=road_leopard_altitude_habitat, road_leopard_altitude=road_leopard_altitude, veg_altitude=veg_altitude, road_altitude=road_altitude, habitat_altitude=habitat_altitude, water_altitude=water_altitude, water_source_altitude=water_source_altitude, livestock_altitude=livestock_altitude, disturbance_altitude=disturbance_altitude, altitude_veg_age=altitude_veg_age, caracal_altitude=caracal_altitude, habitat_veg_age=habitat_veg_age, veg_age_leopard_water_source=veg_age_leopard_water_source, habitat_leopard_altitude=habitat_leopard_altitude, habitat_leopard_water_source=habitat_leopard_water_source, habitat_leopard_veg_age=habitat_leopard_veg_age, leopard_veg_age=leopard_veg_age, caracal_leopard=caracal_leopard, alt_leopard=alt_leopard, veg_leopard=veg_leopard, road_leopard=road_leopard, habitat_leopard=habitat_leopard, water_leopard=water_leopard, water_source_leopard=water_source_leopard, livestock_leopard=livestock_leopard, disturbance_leopard=disturbance_leopard, null=null, altitude=altitude, veg=veg, road=road, habitat=habitat, water=water, water_source=water_source, livestock=livestock, disturbance=disturbance, caracal=caracal, leopard=leopard, veg_age=veg_age), c.hat=1.07)
cand.models

#test space use
null <- occu(~1~1, umf)
null_2 <- occu(~road+leopard+altitude+habitat~1, umf)
altitude <- occu(~road+leopard+altitude+habitat~altitude, umf)
veg <- occu(~road+leopard+altitude+habitat~veg, umf)
road <- occu(~road+leopard+altitude+habitat~road, umf)
habitat <- occu(~road+leopard+altitude+habitat~habitat, umf)
water <- occu(~road+leopard+altitude+habitat~water, umf)
water_source <- occu(~road+leopard+altitude+habitat~water_source, umf)
livestock <- occu(~road+leopard+altitude+habitat~livestock, umf)
disturbance <- occu(~road+leopard+altitude+habitat~disturbance, umf)
caracal <- occu(~road+leopard+altitude+habitat~caracal, umf)
leopard <- occu(~road+leopard+altitude+habitat~leopard, umf)

cand.models <- aictab(list(null=null, null_2=null_2, altitude=altitude, veg=veg, road=road, habitat=habitat, water=water, water_source=water_source, livestock=livestock, disturbance=disturbance, caracal=caracal, leopard=leopard), c.hat=1.07)
cand.models


altitude_veg <- occu(~leopard~veg+ altitude, umf)
altitude_road <- occu(~leopard~road+ altitude, umf)
altitude_water <- occu(~leopard~water+ altitude, umf)
altitude_water_source <- occu(~leopard~water_source+ altitude, umf)
altitude_livestock <- occu(~leopard~livestock+ altitude, umf)
altitude_disturbance <- occu(~leopard~disturbance+ altitude, umf)
altitude_caracal <- occu(~leopard~altitude+caracal, umf)

leopard_altitude <- occu(~leopard~altitude+leopard, umf) #doesn't converge
leopard_veg <- occu(~leopard~veg+leopard, umf) #doesn't converge
leopard_road <- occu(~leopard~road+leopard, umf)
leopard_habitat <- occu(~leopard~habitat+leopard, umf)
leopard_water <- occu(~leopard~water+leopard, umf)
leopard_water_source <- occu(~leopard~water_source+leopard, umf)
leopard_livestock <- occu(~leopard~livestock+leopard, umf)
leopard_disturbance <- occu(~leopard~disturbance+leopard, umf)
leopard_caracal <- occu(~leopard~leopard+caracal, umf)

cand.models <- aictab(list(altitude_road = altitude_road, altitude_water = altitude_water, altitude_water_source = altitude_water_source, altitude_livestock = altitude_livestock, altitude_disturbance = altitude_disturbance, altitude_caracal = altitude_caracal, leopard_road = leopard_road, leopard_water = leopard_water, leopard_water_source = leopard_water_source, leopard_livestock = leopard_livestock, leopard_disturbance = leopard_disturbance, leopard_caracal = leopard_caracal, null=null, null_2=null_2, altitude=altitude, veg=veg, road=road, habitat=habitat, water=water, water_source=water_source, livestock=livestock, disturbance=disturbance, caracal=caracal, leopard=leopard), c.hat=1.07)
cand.models

cand.models <- aictab(list(altitude=altitude, null_2=null_2, leopard=leopard, disturbance=disturbance), c.hat=1.07)
cand.models

summary(altitude)

#95% confidence intervals
confint(altitude, type="state")
confint(altitude, type="det")

summary(null_2)

#95% confidence intervals
confint(null_2, type="state")
confint(null_2, type="det")

summary(leopard)

#95% confidence intervals
confint(leopard, type="state")
confint(leopard, type="det")

summary(disturbance)

#95% confidence intervals
confint(disturbance, type="state")
confint(disturbance, type="det")
