# Supplementary material for: Facilitation of a free-roaming apex predator in working lands: evaluating factors that influence leopard spatial dynamics and prey availability in a South African biodiversity hotspot
Source: PeerJ. 2023 Jan 25;11:e14575. doi: 10.7717/peerj.14575 (PMC9884037; doi:10.7717/peerj.14575)
Supplement: Supplemental Information 2 [file peerj-11-14575-s002.zip › PeerJ_data and code/Piketberg/Code hyrax Piketberg.R]

library(unmarked)
library(AICcmodavg)
library(lme4)
library(car)

#scale covariates
covs <- read.csv("covariates_piketberg.csv")

altitude <- as.matrix(covs[,2])
veg <- as.matrix(covs[,3])
road <- as.matrix(covs[,4])
habitat <- as.matrix(covs[,5])
water <- as.matrix(covs[,6])
water_source <- as.matrix(covs[,7])
livestock <- as.matrix(covs[,8])
hunting <- as.matrix(covs[,9])
disturbance <- as.matrix(covs[,10])
caracal<- as.matrix(covs[,11])
prey <- as.matrix(covs[,12])
veg_age <- as.matrix(covs[,13])
leopard <- as.matrix(covs[,14])

covs <- data.frame(altitude, road, habitat, water, caracal, prey, veg_age, leopard)
scovs <- scale(covs, center = TRUE, scale = TRUE)
sitecovs <- data.frame(scovs, livestock, disturbance, hunting, water_source, veg)

#FUll
hyrax <- read.csv("hyrax_full.csv")
det <- hyrax[,2:152]

#create occupancy object full
umf <- unmarkedFrameOccu(y=det,siteCovs= sitecovs) # Create occupancy object
summary (umf)

#global model
global.model.full <- occu(~altitude + road + habitat + water + livestock + disturbance + caracal+ veg_age + water_source + veg + leopard ~altitude + road + habitat + water + livestock + disturbance + caracal+ veg_age + water_source + veg + leopard, umf)
df_full <- mb.gof.test(global.model.full, print.table=TRUE, nsim = 1000) 
df_full

#5 days
hyrax <- read.csv("hyrax_5day.csv")
det <- hyrax[,2:27]
#create occupancy object
umf <- unmarkedFrameOccu(y=det,siteCovs= sitecovs) # Create occupancy object
summary (umf)

#global model
global.model.5 <- occu(~road + habitat + water + caracal+ leopard ~road + habitat + water + caracal+ leopard, umf)
df_5 <- mb.gof.test(global.model.5, print.table=TRUE, nsim = 1000) 
df_5

#6 days
hyrax <- read.csv("hyrax_6day.csv")
det <- hyrax[,2:22]
#create occupancy object
umf <- unmarkedFrameOccu(y=det,siteCovs= sitecovs) # Create occupancy object
summary (umf)

#global model
global.model.6 <- occu(~road + habitat + water + caracal+ leopard ~road + habitat + water + caracal+ leopard, umf)
df_6 <- mb.gof.test(global.model.6, print.table=TRUE, nsim = 1000) 
df_6

#7 days
hyrax <- read.csv("hyrax_7day.csv")
det <- hyrax[,2:19]
#create occupancy object
umf <- unmarkedFrameOccu(y=det,siteCovs= sitecovs) # Create occupancy object
summary (umf)

#global model
global.model.7 <- occu(~habitat + water + caracal+ leopard ~habitat + water + caracal+ leopard, umf)
df_7 <- mb.gof.test(global.model.7, print.table=TRUE, nsim = 1000) 
df_7


#8 days
hyrax <- read.csv("hyrax_8day.csv")
det <- hyrax[,2:17]

#create occupancy object
umf <- unmarkedFrameOccu(y=det,siteCovs= sitecovs) # Create occupancy object
summary (umf)

#global model
global.model.8 <- occu(~habitat + water + caracal+ leopard ~habitat + water + caracal+ leopard, umf)
df_8 <- mb.gof.test(global.model.8, print.table=TRUE, nsim = 1000) 
df_8


#9 days
hyrax <- read.csv("hyrax_9day.csv")
det <- hyrax[,2:15]

#create occupancy object
umf <- unmarkedFrameOccu(y=det,siteCovs= sitecovs) # Create occupancy object
summary (umf)

#global model
global.model.9 <- occu(~habitat + water + caracal+ veg + leopard ~habitat + water + caracal+ veg + leopard, umf)
df_9 <- mb.gof.test(global.model.9, print.table=TRUE, nsim = 1000) 
df_9


#10 days
hyrax <- read.csv("hyrax_10day.csv")
det <- hyrax[,2:13]

#create occupancy object
umf <- unmarkedFrameOccu(y=det,siteCovs= sitecovs) # Create occupancy object
summary (umf)

#global model
global.model.10 <- occu(~altitude + road + habitat + water + livestock + disturbance + caracal+ veg_age + water_source + veg + leopard ~altitude + road + habitat + water + livestock + disturbance + caracal+ veg_age + water_source + veg + leopard, umf)
df_10 <- mb.gof.test(global.model.10, print.table=TRUE, nsim = 1000) 
df_10

#11 days

#scale covariates
covs <- read.csv("covariates_7days.csv")

altitude <- as.matrix(covs[,2])
veg <- as.matrix(covs[,3])
road <- as.matrix(covs[,4])
habitat <- as.matrix(covs[,5])
water <- as.matrix(covs[,6])
water_source <- as.matrix(covs[,7])
livestock <- as.matrix(covs[,8])
hunting <- as.matrix(covs[,9])
disturbance <- as.matrix(covs[,10])
caracal<- as.matrix(covs[,11])
prey <- as.matrix(covs[,12])
veg_age <- as.matrix(covs[,13])
leopard <- as.matrix(covs[,14])

covs <- data.frame(altitude, road, habitat, water, caracal, prey, veg_age, leopard)
scovs <- scale(covs, center = TRUE, scale = TRUE)
sitecovs <- data.frame(scovs, livestock, disturbance,water_source, veg)

hyrax <- read.csv("hyrax_11day.csv")
det <- hyrax[,2:14]

#create occupancy object
umf <- unmarkedFrameOccu(y=det,siteCovs= sitecovs) # Create occupancy object
summary (umf)

#global model
global.model.11 <- occu(~altitude + road + habitat + water + livestock + disturbance + caracal+ water_source + veg + veg_age + leopard ~altitude + road + habitat + water + livestock + disturbance + caracal+ water_source + veg + veg_age + leopard, umf)
df_11 <- mb.gof.test(global.model.11, print.table=TRUE, nsim = 1000) 
df_11


#12 days
hyrax <- read.csv("hyrax_12day.csv")
det <- hyrax[,2:13]

#create occupancy object
umf <- unmarkedFrameOccu(y=det,siteCovs= sitecovs) # Create occupancy object
summary (umf)

#global model
global.model.12 <- occu(~altitude + road + habitat + water + livestock + disturbance + caracal+ water_source + veg + veg_age + leopard~altitude + road + habitat + water + livestock + disturbance + caracal+ water_source + veg + veg_age + leopard, umf)
df_12 <- mb.gof.test(global.model.12, print.table=TRUE, nsim = 1000) 
df_11
df_12


#TEST OCCUPANCY
#scale covariates
covs <- read.csv("covariates_piketberg.csv")

altitude <- as.matrix(covs[,2])
veg <- as.matrix(covs[,3])
road <- as.matrix(covs[,4])
habitat <- as.matrix(covs[,5])
water <- as.matrix(covs[,6])
water_source <- as.matrix(covs[,7])
livestock <- as.matrix(covs[,8])
hunting <- as.matrix(covs[,9])
disturbance <- as.matrix(covs[,10])
caracal<- as.matrix(covs[,11])
prey <- as.matrix(covs[,12])
veg_age <- as.matrix(covs[,13])
leopard <- as.matrix(covs[,14])

covs <- data.frame(habitat, water, caracal, leopard)
scovs <- scale(covs, center = TRUE, scale = TRUE)
sitecovs <- data.frame(scovs)

#8 days
hyrax <- read.csv("hyrax_8day.csv")
det <- hyrax[,2:17]

#create occupancy object
umf <- unmarkedFrameOccu(y=det,siteCovs= sitecovs) # Create occupancy object
summary (umf)

#test detection
null <- occu(~1~1, umf)
habitat <- occu(~habitat~1, umf)
water <- occu(~water~1, umf)
caracal <- occu(~caracal~1, umf)
leopard <- occu(~leopard~1, umf)

leopard_habitat <- occu(~habitat+leopard ~1, umf)
leopard_water <- occu(~water+leopard ~1, umf)
leopard_caracal <- occu(~caracal+leopard~1, umf)

caracal_habitat <- occu(~habitat+caracal ~1, umf)
caracal_water <- occu(~water+caracal ~1, umf)

leopard_caracal_water <- occu(~caracal+leopard+water~1, umf)
leopard_caracal_habitat <- occu(~caracal+leopard+habitat~1, umf)

leopard_caracal_habitat_water <- occu(~caracal+leopard+habitat+water~1, umf)

cand.models <- aictab(list(leopard_caracal_habitat_water=leopard_caracal_habitat_water, leopard_caracal_water=leopard_caracal_water, leopard_caracal_habitat=leopard_caracal_habitat, caracal_habitat = caracal_habitat , caracal_water = caracal_water , leopard_habitat = leopard_habitat , leopard_water = leopard_water , leopard_caracal = leopard_caracal , null=null, habitat=habitat, water=water, caracal=caracal, leopard=leopard), c.hat=1.09)
cand.models

#test space use
null <- occu(~1~1, umf)
null_2 <- occu(~leopard+caracal~1, umf)
habitat <- occu(~leopard+caracal~habitat, umf)
water <- occu(~leopard+caracal~water, umf)
caracal <- occu(~leopard+caracal~caracal, umf)
leopard <- occu(~leopard+caracal~leopard, umf)

caracal_habitat <- occu(~leopard+caracal~habitat+caracal, umf)
caracal_water <- occu(~leopard+caracal~water+caracal, umf)
caracal_leopard <- occu(~leopard+caracal~leopard+caracal, umf)
leopard_habitat <- occu(~leopard+caracal~habitat+leopard, umf)
leopard_water <- occu(~leopard+caracal~water+leopard, umf)
caracal_leopard_habitat <- occu(~leopard+caracal~leopard+caracal+habitat, umf)

cand.models <- aictab(list(caracal_leopard_habitat = caracal_leopard_habitat , caracal_habitat = caracal_habitat , caracal_water = caracal_water , caracal_leopard = caracal_leopard , null=null, null_2=null_2, habitat=habitat, water=water, caracal=caracal, leopard=leopard), c.hat=1.09)
cand.models

#test space use
null <- occu(~1~1, umf)
null_2 <- occu(~leopard+caracal~1, umf)
habitat <- occu(~leopard+caracal~habitat, umf)
water <- occu(~leopard+caracal~water, umf)
caracal <- occu(~leopard+caracal~caracal, umf)
leopard <- occu(~leopard+caracal~leopard, umf)

caracal_habitat <- occu(~leopard+caracal~habitat+caracal, umf)
caracal_water <- occu(~leopard+caracal~water+caracal, umf)
caracal_leopard <- occu(~leopard+caracal~leopard+caracal, umf)
leopard_habitat <- occu(~leopard+caracal~habitat+leopard, umf)
leopard_water <- occu(~leopard+caracal~water+leopard, umf)
caracal_leopard_habitat <- occu(~leopard+caracal~leopard+caracal+habitat, umf)


cand.models <- aictab(list(caracal_leopard_habitat = caracal_leopard_habitat , caracal_habitat = caracal_habitat , caracal_water = caracal_water , caracal_leopard = caracal_leopard , null=null, null_2=null_2, habitat=habitat, water=water, caracal=caracal, leopard=leopard), c.hat=1.09)
cand.models


cand.models <- aictab(list(caracal_leopard_habitat = caracal_leopard_habitat , caracal_habitat = caracal_habitat ,caracal_leopard = caracal_leopard , caracal=caracal), c.hat=1.09)
cand.models


summary(caracal)

#95% confidence intervals
confint(caracal, type="state")
confint(caracal, type="det")

summary(caracal_leopard)

#95% confidence intervals
confint(caracal_leopard, type="state")
confint(caracal_leopard, type="det")

summary(caracal_habitat)

#95% confidence intervals
confint(caracal_habitat, type="state")
confint(caracal_habitat, type="det")


summary(caracal_leopard_habitat)

#95% confidence intervals
confint(caracal_leopard_habitat, type="state")
confint(caracal_leopard_habitat, type="det")
