# Supplementary material for: Facilitation of a free-roaming apex predator in working lands: evaluating factors that influence leopard spatial dynamics and prey availability in a South African biodiversity hotspot
Source: PeerJ. 2023 Jan 25;11:e14575. doi: 10.7717/peerj.14575 (PMC9884037; doi:10.7717/peerj.14575)
Supplement: Supplemental Information 2 [file peerj-11-14575-s002.zip › PeerJ_data and code/Piketberg/Code klipspringer Piketberg.R]

library(unmarked)
library(AICcmodavg)
library(lme4)
library(car)

#scale covariates
covs <- read.csv("covariates_piketberg.csv")

altitude <- as.matrix(covs[,2])
veg <- as.matrix(covs[,3])
road <- as.matrix(covs[,4])
habitat <- as.matrix(covs[,5])
water <- as.matrix(covs[,6])
water_source <- as.matrix(covs[,7])
livestock <- as.matrix(covs[,8])
hunting <- as.matrix(covs[,9])
disturbance <- as.matrix(covs[,10])
caracal<- as.matrix(covs[,11])
prey <- as.matrix(covs[,12])
veg_age <- as.matrix(covs[,13])
leopard <- as.matrix(covs[,14])

covs <- data.frame(altitude, road, habitat, water, caracal, prey, veg_age, leopard)
scovs <- scale(covs, center = TRUE, scale = TRUE)
sitecovs <- data.frame(scovs, livestock, disturbance, hunting, water_source, veg)

#FUll
klipspringer <- read.csv("klipspringer_full.csv")
det <- klipspringer[,2:152]

#create occupancy object full
umf <- unmarkedFrameOccu(y=det,siteCovs= sitecovs) # Create occupancy object
summary (umf)

#global model
global.model.full <- occu(~altitude + road + habitat + water + livestock + disturbance + caracal+ veg_age + water_source + veg + leopard + hunting ~altitude + road + habitat + water + livestock + disturbance + caracal+ veg_age + water_source + veg + leopard + hunting, umf)
df_full <- mb.gof.test(global.model.full, print.table=TRUE, nsim = 1000) 
df_full

#5 days
klipspringer <- read.csv("klipspringer_5day.csv")
det <- klipspringer[,2:27]
#create occupancy object
umf <- unmarkedFrameOccu(y=det,siteCovs= sitecovs) # Create occupancy object
summary (umf)

#global model
global.model.5 <- occu(~altitude + road + habitat + water + livestock + disturbance + caracal+ water_source + veg + leopard + hunting ~altitude + road + habitat + water + livestock + disturbance + caracal+ water_source + veg + leopard + hunting, umf)
df_5 <- mb.gof.test(global.model.5, print.table=TRUE, nsim = 1000) 
df_5

#6 days
klipspringer <- read.csv("klipspringer_6day.csv")
det <- klipspringer[,2:22]
#create occupancy object
umf <- unmarkedFrameOccu(y=det,siteCovs= sitecovs) # Create occupancy object
summary (umf)

#global model
global.model.6 <- occu(~altitude + road + habitat + water + livestock + disturbance + caracal+ water_source + veg + leopard + hunting ~altitude + road + habitat + water + livestock + disturbance + caracal+ water_source + veg + leopard + hunting, umf)
df_6 <- mb.gof.test(global.model.6, print.table=TRUE, nsim = 1000) 
df_6

#7 days
klipspringer <- read.csv("klipspringer_7day.csv")
det <- klipspringer[,2:19]
#create occupancy object
umf <- unmarkedFrameOccu(y=det,siteCovs= sitecovs) # Create occupancy object
summary (umf)

#global model
global.model.7 <- occu(~altitude + road + habitat + water + livestock + disturbance + caracal+ water_source + veg + leopard + hunting ~altitude + road + habitat + water + livestock + disturbance + caracal+ water_source + veg + leopard + hunting, umf)
df_7 <- mb.gof.test(global.model.7, print.table=TRUE, nsim = 1000) 
df_7


#8 days
klipspringer <- read.csv("klipspringer_8day.csv")
det <- klipspringer[,2:17]

#create occupancy object
umf <- unmarkedFrameOccu(y=det,siteCovs= sitecovs) # Create occupancy object
summary (umf)

#global model
global.model.8 <- occu(~altitude + road + habitat + water + livestock + disturbance + caracal+ water_source + veg + leopard + hunting ~altitude + road + habitat + water + livestock + disturbance + caracal+ water_source + veg + leopard + hunting, umf)
df_8 <- mb.gof.test(global.model.8, print.table=TRUE, nsim = 1000) 
df_8


#9 days
klipspringer <- read.csv("klipspringer_9day.csv")
det <- klipspringer[,2:15]

#create occupancy object
umf <- unmarkedFrameOccu(y=det,siteCovs= sitecovs) # Create occupancy object
summary (umf)

#global model
global.model.9 <- occu(~altitude + road + habitat + water + livestock + disturbance + caracal+ water_source + veg + leopard ~altitude + road + habitat + water + livestock + disturbance + caracal+ water_source + veg + leopard, umf)
df_9 <- mb.gof.test(global.model.9, print.table=TRUE, nsim = 1000) 
df_9


#10 days
klipspringer <- read.csv("klipspringer_10day.csv")
det <- klipspringer[,2:13]

#create occupancy object
umf <- unmarkedFrameOccu(y=det,siteCovs= sitecovs) # Create occupancy object
summary (umf)

#global model
global.model.10 <- occu(~altitude + road + habitat + water + livestock + disturbance + caracal+ water_source + veg + leopard ~altitude + road + habitat + water + livestock + disturbance + caracal+ water_source + veg + leopard, umf)
df_10 <- mb.gof.test(global.model.10, print.table=TRUE, nsim = 1000) 
df_10

#11 days

#scale covariates
covs <- read.csv("covariates_7days.csv")

altitude <- as.matrix(covs[,2])
veg <- as.matrix(covs[,3])
road <- as.matrix(covs[,4])
habitat <- as.matrix(covs[,5])
water <- as.matrix(covs[,6])
water_source <- as.matrix(covs[,7])
livestock <- as.matrix(covs[,8])
hunting <- as.matrix(covs[,9])
disturbance <- as.matrix(covs[,10])
caracal<- as.matrix(covs[,11])
prey <- as.matrix(covs[,12])
veg_age <- as.matrix(covs[,13])
leopard <- as.matrix(covs[,14])

covs <- data.frame(altitude, road, habitat, water, caracal, prey, veg_age, leopard)
scovs <- scale(covs, center = TRUE, scale = TRUE)
sitecovs <- data.frame(scovs, livestock, disturbance,water_source, veg)

klipspringer <- read.csv("klipspringer_11day.csv")
det <- klipspringer[,2:14]

#create occupancy object
umf <- unmarkedFrameOccu(y=det,siteCovs= sitecovs) # Create occupancy object
summary (umf)

#global model
global.model.11 <- occu(~altitude + road + habitat + water + livestock + disturbance + caracal+ water_source + veg + veg_age + leopard ~altitude + road + habitat + water + livestock + disturbance + caracal+ water_source + veg + veg_age + leopard, umf)
df_11 <- mb.gof.test(global.model.11, print.table=TRUE, nsim = 1000) 
df_11


#12 days
klipspringer <- read.csv("klipspringer_12day.csv")
det <- klipspringer[,2:13]

#create occupancy object
umf <- unmarkedFrameOccu(y=det,siteCovs= sitecovs) # Create occupancy object
summary (umf)

#global model
global.model.12 <- occu(~altitude + road + habitat + water + livestock + disturbance + caracal+ water_source + veg + veg_age + leopard~altitude + road + habitat + water + livestock + disturbance + caracal+ water_source + veg + veg_age + leopard, umf)
df_12 <- mb.gof.test(global.model.12, print.table=TRUE, nsim = 1000) 
df_11
df_12

#TEST OCCUPANCY

#scale covariates
covs <- read.csv("covariates_piketberg.csv")

altitude <- as.matrix(covs[,2])
veg <- as.matrix(covs[,3])
road <- as.matrix(covs[,4])
habitat <- as.matrix(covs[,5])
water <- as.matrix(covs[,6])
water_source <- as.matrix(covs[,7])
livestock <- as.matrix(covs[,8])
hunting <- as.matrix(covs[,9])
disturbance <- as.matrix(covs[,10])
caracal<- as.matrix(covs[,11])
prey <- as.matrix(covs[,12])
veg_age <- as.matrix(covs[,13])
leopard <- as.matrix(covs[,14])

covs <- data.frame(altitude, road, habitat, water, caracal, prey, veg_age, leopard)
scovs <- scale(covs, center = TRUE, scale = TRUE)
sitecovs <- data.frame(scovs, livestock, disturbance, hunting, water_source, veg)

#9 days
klipspringer <- read.csv("klipspringer_9day.csv")
det <- klipspringer[,2:15]

#create occupancy object
umf <- unmarkedFrameOccu(y=det,siteCovs= sitecovs) # Create occupancy object
summary (umf)

#create occupancy object
umf <- unmarkedFrameOccu(y=det,siteCovs= sitecovs) # Create occupancy object
summary (umf)

#test detection
null <- occu(~1~1, umf)
altitude <- occu(~altitude~1, umf)
veg <- occu(~veg~1, umf)
road <- occu(~road~1, umf)
habitat <- occu(~habitat~1, umf)
water <- occu(~water~1, umf)
water_source <- occu(~water_source~1, umf)
livestock <- occu(~livestock~1, umf)
disturbance <- occu(~disturbance~1, umf)
caracal <- occu(~caracal~1, umf)
leopard <- occu(~leopard~1, umf)


cand.models <- aictab(list(null=null, altitude=altitude, veg=veg, road=road, habitat=habitat, water=water, water_source=water_source, livestock=livestock, disturbance=disturbance, caracal=caracal, leopard=leopard), c.hat=1.07)
cand.models

water_altitude <- occu(~altitude+water~1, umf)
water_veg <- occu(~veg+water ~1, umf)
water_road <- occu(~road+water ~1, umf)
water_habitat <- occu(~habitat+water ~1, umf)
water_water_source <- occu(~water_source+water ~1, umf)
water_livestock <- occu(~livestock+water ~1, umf)
water_disturbance <- occu(~disturbance+water ~1, umf)
water_caracal <- occu(~caracal+water~1, umf)
water_leopard <- occu(~leopard+water ~1, umf)

road_altitude <- occu(~altitude+road~1, umf)
road_veg <- occu(~veg+road ~1, umf)
road_habitat <- occu(~habitat+road ~1, umf)
road_water_source <- occu(~water_source+road ~1, umf)
road_livestock <- occu(~livestock+road ~1, umf)
road_disturbance <- occu(~disturbance+road ~1, umf)
road_caracal <- occu(~caracal+road~1, umf)
road_leopard <- occu(~leopard+road ~1, umf)

water_water_source_road <- occu(~water_source+water+road ~1, umf)
water_water_source_road_veg <- occu(~water_source+water+road+veg~1, umf)

water_water_source_road_caracal <- occu(~water_source+water+road+caracal ~1, umf)
water_road_caracal <- occu(~road+caracal+water~1, umf)
water_source_road_caracal <- occu(~water_source+road+caracal ~1, umf)
water_water_source_road_caracal_altitude <- occu(~water_source+water+road+caracal+altitude ~1, umf)


cand.models <- aictab(list(water_water_source_road_caracal_altitude=water_water_source_road_caracal_altitude, water_source_road_caracal=water_source_road_caracal, water_water_source_road_caracal=water_water_source_road_caracal, water_road_caracal=water_road_caracal, water_water_source_road_veg=water_water_source_road_veg, water_water_source_road=water_water_source_road, road_altitude=road_altitude, road_veg=road_veg, road_habitat=road_habitat, road_water_source=road_water_source, road_livestock=road_livestock, road_disturbance=road_disturbance, road_caracal=road_caracal, road_leopard=road_leopard, water_altitude=water_altitude, water_veg=water_veg, water_road=water_road, water_habitat=water_habitat, water_water_source=water_water_source, water_livestock=water_livestock, water_disturbance=water_disturbance, water_caracal=water_caracal, water_leopard=water_leopard, null=null, altitude=altitude, veg=veg, road=road, habitat=habitat, water=water, water_source=water_source, livestock=livestock, disturbance=disturbance, caracal=caracal, leopard=leopard), c.hat=1.07)
cand.models

#test space use
null <- occu(~1~1, umf)
null_2 <- occu(~water_source+water+road+caracal~1, umf)
altitude <- occu(~water_source+water+road+caracal~altitude, umf)
veg <- occu(~water_source+water+road+caracal~veg, umf)
road <- occu(~water_source+water+road+caracal~road, umf)
habitat <- occu(~water_source+water+road+caracal~habitat, umf)
water <- occu(~water_source+water+road+caracal~water, umf)
water_source <- occu(~water_source+water+road+caracal~water_source, umf)
livestock <- occu(~water_source+water+road+caracal~livestock, umf)
disturbance <- occu(~water_source+water+road+caracal~disturbance, umf)
caracal <- occu(~water_source+water+road+caracal~caracal, umf)
leopard <- occu(~water_source+water+road+caracal~leopard, umf)

cand.models <- aictab(list(null=null, null_2=null_2, altitude=altitude, veg=veg, road=road, habitat=habitat, water=water, water_source=water_source, livestock=livestock, disturbance=disturbance, caracal=caracal, leopard=leopard), c.hat=1.07)
cand.models

caracal_veg <- occu(~water_source+water+road+caracal~veg+ caracal, umf)
caracal_road <- occu(~water_source+water+road+caracal~road+ caracal, umf)
caracal_water <- occu(~water_source+water+road+caracal~water+ caracal, umf)
caracal_water_source <- occu(~water_source+water+road+caracal~water_source+ caracal, umf)
caracal_livestock <- occu(~water_source+water+road+caracal~livestock+ caracal, umf)
caracal_disturbance <- occu(~water_source+water+road+caracal~disturbance+ caracal, umf)

caracal_leopard <- occu(~water_source+water+road+caracal~leopard+ caracal, umf)
caracal_habitat <- occu(~water_source+water+road+caracal~habitat+ caracal, umf)

altitude_veg <- occu(~water_source+water+road+caracal~veg+ altitude, umf)
altitude_road <- occu(~water_source+water+road+caracal~road+ altitude, umf)
altitude_water <- occu(~water_source+water+road+caracal~water+ altitude, umf)
altitude_water_source <- occu(~water_source+water+road+caracal~water_source+ altitude, umf)
altitude_livestock <- occu(~water_source+water+road+caracal~livestock+ altitude, umf)
altitude_disturbance <- occu(~water_source+water+road+caracal~disturbance+ altitude, umf)
altitude_caracal <- occu(~water_source+water+road+caracal~altitude+caracal, umf)
altitude_leopard <- occu(~water_source+water+road+caracal~altitude+leopard, umf)
altitude_habitat <- occu(~water_source+water+road+caracal~altitude+habitat, umf)

caracal_water_livestock <- occu(~water_source+water+road+caracal~water+caracal+livestock, umf)   
caracal_leopard_altitude <- occu(~water_source+water+road+caracal~leopard+altitude+caracal, umf)
caracal_leopard_water <- occu(~water_source+water+road+caracal~leopard+water+caracal, umf)


cand.models <- aictab(list(caracal_leopard_water=caracal_leopard_water, caracal_leopard_altitude=caracal_leopard_altitude, altitude_habitat=altitude_habitat, altitude_leopard=altitude_leopard, caracal_leopard=caracal_leopard, caracal_habitat=caracal_habitat, caracal_water_livestock=caracal_water_livestock, caracal_veg=caracal_veg, caracal_road=caracal_road, caracal_livestock=caracal_livestock,caracal_water_source=caracal_water_source,caracal_water=caracal_water, caracal_disturbance=caracal_disturbance, altitude_road = altitude_road, altitude_water = altitude_water, altitude_water_source = altitude_water_source, altitude_livestock = altitude_livestock, altitude_disturbance = altitude_disturbance, altitude_caracal = altitude_caracal, null=null, null_2=null_2, altitude=altitude, veg=veg, road=road, habitat=habitat, water=water, water_source=water_source, livestock=livestock, disturbance=disturbance, caracal=caracal, leopard=leopard), c.hat=1.07)
cand.models

cand.models <- aictab(list(altitude_leopard=altitude_leopard, caracal_leopard=caracal_leopard, caracal=caracal, caracal_leopard_water=caracal_leopard_water, caracal_leopard_altitude=caracal_leopard_altitude, caracal_water=caracal_water, caracal_livestock=caracal_livestock, null_2=null_2, caracal_disturbance=caracal_disturbance, altitude=altitude, altitude_livestock=altitude_livestock), c.hat=1.07)
cand.models


cand.models <- aictab(list(caracal=caracal, caracal_water=caracal_water), c.hat=1.07)
cand.models


summary(caracal_leopard)

#95% confidence intervals
confint(caracal_leopard, type="state")
confint(caracal_leopard, type="det")

summary(caracal)

#95% confidence intervals
confint(caracal, type="state")
confint(caracal, type="det")


summary(caracal_leopard_water)

#95% confidence intervals
confint(caracal_leopard_water, type="state")
confint(caracal_leopard_water, type="det")
