# Supplementary material for: Facilitation of a free-roaming apex predator in working lands: evaluating factors that influence leopard spatial dynamics and prey availability in a South African biodiversity hotspot
Source: PeerJ. 2023 Jan 25;11:e14575. doi: 10.7717/peerj.14575 (PMC9884037; doi:10.7717/peerj.14575)
Supplement: Supplemental Information 2 [file peerj-11-14575-s002.zip › PeerJ_data and code/Piketberg/Code leopard Piketberg.R]

library(unmarked)
library(AICcmodavg)
library(lme4)
library(car)
library(ggplot2)
library(scales)

#scale covariates
covs <- read.csv("covariates_piketberg.csv")

altitude <- as.matrix(covs[,2])
veg <- as.matrix(covs[,3])
road <- as.matrix(covs[,4])
habitat <- as.matrix(covs[,5])
water <- as.matrix(covs[,6])
water_source <- as.matrix(covs[,7])
livestock <- as.matrix(covs[,8])
hunting <- as.matrix(covs[,9])
disturbance <- as.matrix(covs[,10])
caracal<- as.matrix(covs[,11])
prey <- as.matrix(covs[,12])
veg_age <- as.matrix(covs[,13])

covs <- data.frame(altitude, road, habitat, water, caracal, prey, veg_age)
scovs <- scale(covs, center = TRUE, scale = TRUE)
sitecovs <- data.frame(scovs, livestock, disturbance, hunting, water_source, veg)

#FUll
leopard <- read.csv("leopard_full.csv")
det <- leopard[,2:152]

#create occupancy object full
umf <- unmarkedFrameOccu(y=det,siteCovs= sitecovs) # Create occupancy object
summary (umf)

#global model
global.model.full <- occu(~altitude + road + habitat + water + livestock + disturbance + caracal+ veg_age + water_source + veg + prey + hunting ~altitude + road + habitat + water + livestock + disturbance + caracal+ veg_age + water_source + veg + prey + hunting, umf)
df_full <- mb.gof.test(global.model.full, print.table=TRUE, nsim = 1000) 
df_full

#5 days
leopard <- read.csv("leopard_5day.csv")
det <- leopard[,2:27]
#create occupancy object
umf <- unmarkedFrameOccu(y=det,siteCovs= sitecovs) # Create occupancy object
summary (umf)

#global model
global.model.5 <- occu(~road + habitat + water + livestock + disturbance + caracal+ veg + prey ~road + habitat + water + livestock + disturbance + caracal+ veg + prey, umf)
df_5 <- mb.gof.test(global.model.5, print.table=TRUE, nsim = 1000) 
df_5

#6 days
leopard <- read.csv("leopard_6day.csv")
det <- leopard[,2:22]
#create occupancy object
umf <- unmarkedFrameOccu(y=det,siteCovs= sitecovs) # Create occupancy object
summary (umf)

#global model
global.model.6 <- occu(~road + habitat + water + livestock + disturbance + caracal+veg + prey + hunting ~road + habitat + water + livestock + disturbance + caracal+ veg + prey + hunting, umf)
df_6 <- mb.gof.test(global.model.6, print.table=TRUE, nsim = 1000) 
df_6

#7 days
leopard <- read.csv("leopard_7day.csv")
det <- leopard[,2:19]
#create occupancy object
umf <- unmarkedFrameOccu(y=det,siteCovs= sitecovs) # Create occupancy object
summary (umf)

#global model
global.model.7 <- occu(~altitude + road + habitat + water + livestock + disturbance + caracal+ water_source + veg + prey + hunting ~altitude + road + habitat + water + livestock + disturbance + caracal+ water_source + veg + prey + hunting, umf)
df_7 <- mb.gof.test(global.model.7, print.table=TRUE, nsim = 1000) 
df_7


#8 days
leopard <- read.csv("leopard_8day.csv")
det <- leopard[,2:17]

#create occupancy object
umf <- unmarkedFrameOccu(y=det,siteCovs= sitecovs) # Create occupancy object
summary (umf)

#global model
global.model.8 <- occu(~road + habitat + water + livestock + disturbance + caracal+ veg + prey ~road + habitat + water + livestock + disturbance + caracal+veg + prey, umf)
df_8 <- mb.gof.test(global.model.8, print.table=TRUE, nsim = 1000) 
df_8


#9 days
leopard <- read.csv("leopard_9day.csv")
det <- leopard[,2:15]

#create occupancy object
umf <- unmarkedFrameOccu(y=det,siteCovs= sitecovs) # Create occupancy object
summary (umf)

#global model
global.model.9 <- occu(~road + habitat + water + livestock + disturbance + caracal+ veg + prey ~road + habitat + water + livestock + disturbance + caracal+ veg + prey, umf)
df_9 <- mb.gof.test(global.model.9, print.table=TRUE, nsim = 1000) 
df_9


#10 days
leopard <- read.csv("leopard_10day.csv")
det <- leopard[,2:13]

#create occupancy object
umf <- unmarkedFrameOccu(y=det,siteCovs= sitecovs) # Create occupancy object
summary (umf)

#global model
global.model.10 <- occu(~altitude + road + habitat + water + livestock + disturbance + caracal+ veg_age + water_source + veg + prey ~altitude + road + habitat + water + livestock + disturbance + caracal+ veg_age + water_source + veg + prey, umf)
df_10 <- mb.gof.test(global.model.10, print.table=TRUE, nsim = 1000) 
df_10

#11 days
leopard <- read.csv("leopard_11day.csv")
det <- leopard[,2:12]

#create occupancy object
umf <- unmarkedFrameOccu(y=det,siteCovs= sitecovs) # Create occupancy object
summary (umf)

#global model
global.model.11 <- occu(~altitude + road + habitat + water + livestock + disturbance + caracal+ veg_age + water_source + veg + prey~altitude + road + habitat + water + livestock + disturbance + caracal+ veg_age + water_source + veg + prey, umf)
df_11 <- mb.gof.test(global.model.11, print.table=TRUE, nsim = 1000) 
df_11


#12 days
leopard <- read.csv("leopard_12day.csv")
det <- leopard[,2:13]

#create occupancy object
umf <- unmarkedFrameOccu(y=det,siteCovs= sitecovs) # Create occupancy object
summary (umf)

#global model
global.model.12 <- occu(~altitude + road + habitat + water + livestock + disturbance + caracal+ water_source + veg + veg_age + prey~altitude + road + habitat + water + livestock + disturbance + caracal+ water_source + veg + veg_age + prey, umf)
df_12 <- mb.gof.test(global.model.12, print.table=TRUE, nsim = 1000) 
df_11
df_12


#TEST OCCUPANCY
#scale covariates
covs <- read.csv("covariates_piketberg.csv")

altitude <- as.matrix(covs[,2])
veg <- as.matrix(covs[,3])
road <- as.matrix(covs[,4])
habitat <- as.matrix(covs[,5])
water <- as.matrix(covs[,6])
water_source <- as.matrix(covs[,7])
livestock <- as.matrix(covs[,8])
hunting <- as.matrix(covs[,9])
disturbance <- as.matrix(covs[,10])
caracal<- as.matrix(covs[,11])
prey <- as.matrix(covs[,12])
veg_age <- as.matrix(covs[,13])

scovs <- data.frame(altitude, road, habitat, water, caracal, prey, veg_age)
sitecovs <- data.frame(scovs, livestock, disturbance, hunting, water_source, veg)

#10 days
leopard <- read.csv("leopard_10day.csv")
det <- leopard[,2:13]

#create occupancy object
umf <- unmarkedFrameOccu(y=det,siteCovs= sitecovs) # Create occupancy object
summary (umf)


#test detection
null <- occu(~1~1, umf)
altitude <- occu(~altitude~1, umf)
veg <- occu(~veg~1, umf)
road <- occu(~road~1, umf)
habitat <- occu(~habitat~1, umf)
water <- occu(~water~1, umf)
water_source <- occu(~water_source~1, umf)
livestock <- occu(~livestock~1, umf)
disturbance <- occu(~disturbance~1, umf)
caracal <- occu(~caracal~1, umf)
prey <- occu(~prey~1, umf)
veg_age <- occu (~veg_age ~1, umf)

cand.models <- aictab(list(null=null, altitude=altitude, veg=veg, road=road, habitat=habitat, water=water, water_source=water_source, livestock=livestock, disturbance=disturbance, caracal=caracal, prey=prey, veg_age=veg_age), c.hat=1.2)
cand.models


alt_livestock <- occu(~altitude+livestock~1, umf) 
veg_livestock <- occu(~veg+livestock~1, umf) 
road_livestock <- occu(~road+livestock~1, umf) 
habitat_livestock <- occu(~habitat+livestock~1, umf) 
water_livestock <- occu(~water+livestock~1, umf) 
water_source_livestock <- occu(~water_source+livestock~1, umf) 
caracal_livestock <- occu(~caracal+livestock~1, umf) 
disturbance_livestock<- occu(~disturbance+livestock~1, umf) 
livestock_prey <- occu(~livestock+prey~1, umf)
livestock_veg_age <- occu(~livestock+veg_age~1, umf)


livestock_caracal_veg <- occu(~livestock+caracal+veg~1, umf)
livestock_caracal_water <- occu(~livestock+caracal+water~1, umf)
livestock_caracal_water_veg <- occu(~livestock+caracal+water+veg~1, umf)
livestock_caracal_veg_age<- occu(~livestock+caracal+veg_age~1, umf)
livestock_caracal_veg_age_veg<- occu(~livestock+caracal+veg_age + veg~1, umf)
livestock_caracal_veg_age_prey<- occu(~livestock+caracal+veg_age+prey~1, umf)
livestock_caracal_veg_age_veg_prey<- occu(~livestock+caracal+veg_age + veg+ prey~1, umf)


livestock_caracal_prey <- occu(~livestock+caracal+prey~1, umf)
livestock_caracal_water_prey <- occu(~livestock+caracal+water+prey~1, umf)

livestock_caracal_prey_road <- occu(~livestock+caracal+prey+road~1, umf)
livestock_caracal_water_prey_road <- occu(~livestock+caracal+water+prey+road~1, umf)
livestock_prey_road <- occu(~livestock+prey+road~1, umf)
livestock_water_prey_road <- occu(~livestock+water+prey+road~1, umf)
livestock_caracal_road <- occu(~livestock+caracal+road~1, umf)
livestock_caracal_water_road <- occu(~livestock+caracal+water+road~1, umf)

livestock_caracal_alti<- occu(~livestock+caracal+altitude~1, umf)
livestock_caracal_alti_veg<- occu(~livestock+caracal+altitude+veg~1, umf)

livestock_alti_veg<- occu(~livestock+altitude+veg~1, umf)
livestock_veg_water <- occu(~livestock+veg+water~1, umf)
livestock_veg_veg_age<- occu(~livestock+veg+veg_age~1, umf)
livestock_veg_veg_age_prey<- occu(~livestock+veg+veg_age+prey~1, umf)


cand.models <- aictab(list(livestock_veg_veg_age_prey=livestock_veg_veg_age_prey, livestock_veg_veg_age=livestock_veg_veg_age, ivestock_veg_water=livestock_veg_water, livestock_alti_veg=livestock_alti_veg, livestock_caracal_alti_veg=livestock_caracal_alti_veg, livestock_caracal_alti=livestock_caracal_alti, livestock_caracal_veg_age_veg_prey = livestock_caracal_veg_age_veg_prey , livestock_caracal_veg_age_veg = livestock_caracal_veg_age_veg , livestock_caracal_veg_age_prey = livestock_caracal_veg_age_prey , livestock_caracal_veg_age = livestock_caracal_veg_age, livestock_veg_age = livestock_veg_age , livestock_caracal_water_road=livestock_caracal_water_road, livestock_caracal_road =livestock_caracal_road, livestock_water_prey_road=livestock_water_prey_road, livestock_prey_road=livestock_prey_road, livestock_caracal_water_prey_road=livestock_caracal_water_prey_road, livestock_caracal_prey_road =livestock_caracal_prey_road, livestock_caracal_water_prey=livestock_caracal_water_prey, livestock_caracal_prey=livestock_caracal_prey, livestock_caracal_water_veg=livestock_caracal_water_veg, livestock_caracal_water=livestock_caracal_water, livestock_caracal_veg=livestock_caracal_veg, alt_livestock= alt_livestock, veg_livestock= veg_livestock, road_livestock= road_livestock, habitat_livestock= habitat_livestock, water_livestock= water_livestock, water_source_livestock= water_source_livestock, caracal_livestock= caracal_livestock, disturbance_livestock= disturbance_livestock, livestock_prey= livestock_prey, null=null, altitude=altitude, veg=veg, road=road, habitat=habitat, water=water, water_source=water_source, livestock=livestock, disturbance=disturbance, caracal=caracal, prey=prey, veg_age=veg_age), c.hat=1.2)
cand.models


#test space use
null <- occu(~1~1, umf)
altitude <- occu(~veg+livestock~altitude, umf)
veg <- occu(~veg+livestock~veg, umf)
road <- occu(~veg+livestock~road, umf)
habitat <- occu(~veg+livestock~habitat, umf)
water <- occu(~veg+livestock~water, umf)
water_source <- occu(~veg+livestock~water_source, umf)
livestock <- occu(~veg+livestock~livestock, umf)
disturbance <- occu(~veg+livestock~disturbance, umf)
caracal <- occu(~veg+livestock~caracal, umf)
prey <- occu(~veg+livestock~prey, umf)
veg_age <- occu(~veg+livestock~veg_age, umf)

cand.models <- aictab(list(null=null, altitude=altitude, veg=veg, road=road, habitat=habitat, water=water, water_source=water_source, livestock=livestock, disturbance=disturbance, caracal=caracal, prey=prey, veg_age=veg_age), c.hat=1.2)
cand.models

null_2 <- occu(~veg+livestock~1, umf)
altitude_water_s <- occu(~veg+livestock~altitude + water_source, umf)
altitude_habitat <- occu(~veg+livestock~altitude+habitat, umf)
altitude_livestock <- occu(~veg+livestock~altitude+livestock, umf)
altitude_disturbance <- occu(~veg+livestock~altitude+disturbance, umf)
altitude_water_s_habitat <- occu(~veg+livestock~altitude + water_source+habitat, umf)

water_s_habitat <- occu(~veg+livestock~water_source+habitat, umf)
livestock_habitat <- occu(~veg+livestock~livestock+habitat, umf)

altitude_prey <- occu(~veg+livestock~altitude+prey, umf)
altitude_veg_age <- occu(~veg+livestock~altitude+veg_age, umf)
altitude_caracal <- occu(~veg+livestock~altitude+caracal, umf)
altitude_road <- occu(~veg+livestock~altitude+road, umf)
altitude_water <- occu(~veg+livestock~altitude+water, umf)

altitude_water_s_livestock <- occu(~veg+livestock~altitude + water_source + livestock, umf)
altitude_water_s_habitat <- occu(~veg+livestock~altitude + water_source + habitat, umf)
livestock_water_s_habitat <- occu(~veg+livestock~livestock + water_source + habitat, umf)


water_s_livestock <- occu(~veg+livestock~water_source+livestock, umf)
water_s_disturbance <- occu(~veg+livestock~water_source+disturbance, umf)
water_s_prey <- occu(~veg+livestock~water_source+prey, umf)
water_s_veg_age <- occu(~veg+livestock~water_source+veg_age, umf)
water_s_caracal <- occu(~veg+livestock~water_source+caracal, umf)

altitude_habitat_livestock <- occu(~veg+livestock~altitude+habitat+livestock, umf)
altitude_habitat_water_s <- occu(~veg+livestock~altitude+habitat+water_source, umf)
altitude_habitat_caracal <- occu(~veg+livestock~altitude+habitat+caracal, umf)

cand.models <- aictab(list(altitude_water=altitude_water, altitude_road=altitude_road, altitude_habitat_livestock=altitude_habitat_livestock, altitude_habitat_water_s=altitude_habitat_water_s, altitude_habitat_caracal=altitude_habitat_caracal, water_s_livestock=water_s_livestock, water_s_disturbance=water_s_disturbance, water_s_prey=water_s_prey, water_s_veg_age=water_s_veg_age, water_s_caracal=water_s_caracal, livestock_water_s_habitat =livestock_water_s_habitat, altitude_water_s_habitat=altitude_water_s_habitat, altitude_water_s_livestock=altitude_water_s_livestock, null_2=null_2, altitude_prey = altitude_prey, altitude_veg_age = altitude_veg_age , altitude_caracal = altitude_caracal , livestock_habitat = livestock_habitat, water_s_habitat = water_s_habitat, altitude_water_s_habitat = altitude_water_s_habitat, altitude_livestock = altitude_livestock, altitude_habitat = altitude_habitat , altitude_water_s = altitude_water_s , null=null, altitude=altitude, veg=veg, road=road, habitat=habitat, water=water, water_source=water_source, livestock=livestock, disturbance=disturbance, caracal=caracal, prey=prey, veg_age=veg_age), c.hat=1.2)
cand.models

cand.models <- aictab(list(null_2=null_2, altitude=altitude, habitat=habitat, water_source=water_source, livestock=livestock), c.hat=1.2)
cand.models


summary(null_2)

#95% confidence intervals
confint(null_2, type="state")
confint(null_2, type="det")


backTransform(null_2, "state") #Get the estimates for occupancy


summary(altitude)

#95% confidence intervals
confint(altitude, type="state")
confint(altitude, type="det")


summary(habitat)

#95% confidence intervals
confint(habitat, type="state")

summary(livestock)

#95% confidence intervals
confint(livestock, type="state")

summary(water_source)

#95% confidence intervals
confint(water_source, type="state")


#predicting and plotting results

#site level covariates
covs <- read.csv("covariates_piketberg_multi.csv")

altitude <- as.matrix(covs[,2])
veg <- as.matrix(covs[,3])
road <- as.matrix(covs[,4])
habitat <- as.matrix(covs[,5])
water <- as.matrix(covs[,6])
water_source <- as.matrix(covs[,7])
livestock <- as.matrix(covs[,8])
hunting <- as.matrix(covs[,9])
disturbance <- as.matrix(covs[,10])
caracal<- as.matrix(covs[,11])
prey <- as.matrix(covs[,12])
veg_age <- as.matrix(covs[,13])
leopard <- as.matrix(covs[,14])

sitecovs <- data.frame(altitude, road, habitat, water, livestock, disturbance, caracal, prey, veg_age, veg, water_source, leopard)

#10 days
leopard <- read.csv("leopard_10day.csv")
det <- leopard[,2:13]

#create occupancy object
umf <- unmarkedFrameOccu(y=det,siteCovs= sitecovs) # Create occupancy object
summary (umf)


null_2 <- occu(~veg+livestock~1, umf)

habitat <- occu(~veg+livestock~habitat, umf)

# occupancy
my_y <- expression(paste("Occupancy probability (  ",psi,")"))
ndhabitat <- data.frame(habitat=seq(0,3000))
predict.state <- predict(habitat, type="state", newdata=ndhabitat, appendData=TRUE)
predict.state

plot1<- ggplot(predict.state, aes(x=habitat, y=Predicted))+ geom_ribbon(aes(ymin=lower, ymax=upper),alpha=0.2) + geom_line(size=1) + theme_classic() + labs(y=my_y, x="Distance to nearest habitation (m)") + theme(text=element_text(family = "serif",), axis.text.x = element_text(colour="black", size = 12), axis.text.y = element_text(colour = "black", size = 12)) + theme(axis.title = element_text(size = 14))
plot1

#detection livestock yes
my_y2 <- expression(paste("Dectection probability (  " , italic(p),")"))

nddet_livestock <- data.frame(livestock=factor("Yes", levels=c("Yes","No")), veg=c("Sandveld", "Renosterveld", "Fynbos", "Riverine Thicket"))
predict_det_livestock <- predict(habitat, type="det", newdata=nddet_livestock, appendData=TRUE)
predict_det_livestock

#detection livestock no
nddet_livestock <- data.frame(livestock=factor("No", levels=c("Yes","No")), veg=c("Sandveld", "Renosterveld", "Fynbos", "Riverine Thicket"))
predict_det_livestock <- predict(habitat, type="det", newdata=nddet_livestock, appendData=TRUE)
predict_det_livestock

plot3 <- ggplot(predict_det_livestock, aes(x=veg, y=Predicted))+ geom_errorbar(aes(ymin=lower, ymax=upper), data=predict_det_livestock, width = 0.5) + geom_point(size=3) + theme_classic() + labs(y=my_y2, x="Vegetation type") + theme(text=element_text(family = "serif",), axis.text.x = element_text(colour="black", size = 12), axis.text.y = element_text(colour = "black", size = 12)) + theme(axis.title = element_text(size = 14))
plot3

#detection sandveld livestock yes
my_y2 <- expression(paste("Dectection probability (  " , italic(p),")"))

nddet_livestock <- data.frame(livestock=c("Yes","No"), veg=factor("Sandveld", levels=c("Sandveld", "Renosterveld", "Fynbos", "Riverine Thicket")))
predict_det_livestock <- predict(habitat, type="det", newdata=nddet_livestock, appendData=TRUE)
predict_det_livestock

plot3 <- ggplot(predict_det_livestock, aes(x=livestock, y=Predicted))+ geom_errorbar(aes(ymin=lower, ymax=upper), data=predict_det_livestock, width = 0.5) + geom_point(size=3) + theme_classic() + labs(y=my_y2, x="Vegetation type") + theme(text=element_text(family = "serif",), axis.text.x = element_text(colour="black", size = 12), axis.text.y = element_text(colour = "black", size = 12)) + theme(axis.title = element_text(size = 14))
plot3

#detection livestock no
nddet_livestock <- data.frame(livestock=factor("No", levels=c("Yes","No")), veg=c("Sandveld", "Renosterveld", "Fynbos", "Riverine Thicket"))
predict_det_livestock <- predict(habitat, type="det", newdata=nddet_livestock, appendData=TRUE)
predict_det_livestock

plot3 <- ggplot(predict_det_livestock, aes(x=veg, y=Predicted))+ geom_errorbar(aes(ymin=lower, ymax=upper), data=predict_det_livestock, width = 0.5) + geom_point(size=3) + theme_classic() + labs(y=my_y2, x="Vegetation type") + theme(text=element_text(family = "serif",), axis.text.x = element_text(colour="black", size = 12), axis.text.y = element_text(colour = "black", size = 12)) + theme(axis.title = element_text(size = 14))
plot3
