# Supplementary material for: Facilitation of a free-roaming apex predator in working lands: evaluating factors that influence leopard spatial dynamics and prey availability in a South African biodiversity hotspot
Source: PeerJ. 2023 Jan 25;11:e14575. doi: 10.7717/peerj.14575 (PMC9884037; doi:10.7717/peerj.14575)
Supplement: Supplemental Information 2 [file peerj-11-14575-s002.zip › PeerJ_data and code/Piketberg/covariates_piketberg.csv]

Station	altitude	veg_type	road	habitation	water	water_source	livestock	hunting	disturbance	caracal	prey	veg_age	leopard
Bandits Kloof	374	Fynbos	0	205	20	Permanent	Yes	No	Yes	0	0.004474273	44630	0.000798977
Banghoek	220	Fynbos	0	206	18	Permanent	No	No	Yes	0	0.006871205	44630	0.000159795
Bergendal	292	Fynbos	92	1188	8	Permanent	No	No	No	0.000306937	0.003195909	10	0.001597955
Bergendal (Dam)	570	Fynbos	0	672	110	Permanent	Yes	No	Yes	0	0.0035155	44630	0.000319591
Bergsoom	531	Fynbos	28	1346	737	Permanent	Yes	No	Yes	0	0.000479386	44630	0.001118568
Bergsoom (Kardoesie)	640	Fynbos	0	1290	200	Seasonal	No	No	Yes	0.000613874	0.001278364	44564	0
Bobergvlei	687	Fynbos	40	2186	300	Seasonal	No	No	No	0.000306937	0.008149569	10	0.001278364
Bobergvlei (Dam)	629	Fynbos	100	1520	310	Permanent	No	No	No	0	0.005912432	10	0
Boschkloof	359	Fynbos	0	1845	350	Seasonal	No	No	Yes	0.000306937	0.000958773	44630	0.000639182
Brakfontein	394	Fynbos	0	2612	333	Permanent	No	No	Yes	0.001227747	0.0035155	10	0.000479386
Buglers Post	664	Fynbos	210	1100	450	Seasonal	No	No	Yes	0	0.000479386	10	0
Cederkloof	243	Fynbos	252	870	10	Permanent	No	No	No	0	0.001118568	44630	0.000798977
Driefontein	287	Sandveld	0	2500	265	Permanent	No	No	Yes	0.001841621	0.005752637	10	0.000159795
Duikersfontein	252	Fynbos	0	1852	850	Permanent	Yes	No	Yes	0.000613874	0.004953659	44630	0.000479386
Duikersfontein (Berg)	273	Fynbos	185	1100	995	Permanent	No	No	No	0	0.001278364	44630	0.000798977
Fisantevlug	115	Fynbos	0	420	262	Permanent	No	No	Yes	0.001534684	0.008469159	10	0
Fonteintjie	305	Fynbos	30	528	10	Seasonal	No	No	Yes	0	0.001438159	44630	0.001438159
Goedverwacht	244	Renosterveld	900	890	10	Seasonal	No	No	Yes	0	0.001118568	10	0.001118568
Goedverwacht (Bo-berg)	654	Fynbos	0	1100	1350	Seasonal	No	No	Yes	0	0.004793864	10	0.000479386
Groenfontein	230	Fynbos	30	2000	50	Permanent	No	No	Yes	0.000613874	0.007350591	10	0.000319591
Groenvlei (Khoisan)	592	Fynbos	0	1760	35	Permanent	No	No	Yes	0	0.002556727	10	0.000159795
Grootkloof	221	Fynbos	100	1600	15	Seasonal	No	No	Yes	0.000613874	0.007190796	10	0.000639182
Karoo Kop	325	Renosterveld	385	1370	25	Permanent	No	No	Yes	0.000613874	0.013902205	10	0.000159795
Keurbosch	337	Fynbos	95	1040	700	Seasonal	No	No	Yes	0.001227747	0.000958773	10	0.000319591
Kleinbrakfontein	474	Fynbos	0	1005	230	Seasonal	No	No	Yes	0	0.003835091	10	0.001118568
Kleinvlei	355	Riverine Thicket	0	1176	30	Permanent	Yes	No	Yes	0.000306937	0.013582614	10	0.000798977
Koedoesvlei	295	Fynbos	0	395	210	Seasonal	No	No	Yes	0	0.003994887	10	0.00175775
Kromvlei	284	Fynbos	0	780	80	Seasonal	No	No	Yes	0	0.007350591	10	0.004474273
Latjieskloof	287	Fynbos	0	341	3	Permanent	No	No	Yes	0.000306937	0.008628955	44630	0.000639182
Marcuskraal	240	Riverine Thicket	290	1516	2	Seasonal	Yes	No	Yes	0	0.011345478	44630	0.000319591
Modderfontein	249	Fynbos	56	874	3	Permanent	Yes	No	Yes	0	0.001917546	44630	0
Moutons valley	786	Fynbos	0	1500	610	Permanent	No	No	Yes	0	0.009108341	10	0.002556727
Moutons valley (Trail)	864	Fynbos	50	550	900	Permanent	No	No	Yes	0	0.005113455	10	0.001438159
Oudam	696	Fynbos	0	1410	10	Seasonal	No	No	Yes	0.001227747	0.008309364	44564	0.000159795
Oudam (Tierhoek)	516	Fynbos	350	980	15	Permanent	Yes	No	No	0	0.002716523	44630	0
Paardekop	727	Fynbos	115	800	832	Permanent	No	Yes	Yes	0	0.015180569	10	0.000958773
Paardekop (River)	554	Fynbos	52	1132	10	Seasonal	No	No	Yes	0.000306937	0.009907319	10	0.000798977
Palmietfontein	359	Fynbos	0	1490	30	Seasonal	Yes	No	Yes	0	0.007989773	44630	0.000639182
Palmietvlei	222	Sandveld	0	1310	910	Permanent	Yes	No	Yes	0.00092081	0.00175775	10	0.000159795
Pietersklip	363	Renosterveld	20	1630	6	Permanent	Yes	No	No	0.000613874	0.006072228	10	0.000798977
Piket-bo-berg	501	Fynbos	670	1500	200	Seasonal	No	No	No	0	0.006072228	10	0.001118568
Renosterhoek	452	Riverine Thicket	235	923	15	Seasonal	No	No	No	0	0.004793864	10	0.001118568
Royal Oryx	184	Sandveld	125	540	200	Permanent	No	No	Yes	0.00092081	0.004314477	10	0
Schenkfontein	203	Riverine Thicket	35	370	190	Permanent	Yes	No	Yes	0.001227747	0.001917546	10	0.000479386
Skimmelberg	607	Fynbos	0	2275	20	Seasonal	No	No	Yes	0	0.00527325	10	0.002237136
Somerdou	177	Riverine Thicket	0	280	30	Permanent	Yes	No	Yes	0.000613874	0.003835091	10	0.000958773
Steelwater	266	Fynbos	4	190	15	Seasonal	No	No	Yes	0.000306937	0.002876318	44630	0.000958773
Steenebrug	827	Fynbos	0	2340	20	Seasonal	No	No	Yes	0	0.005592841	10	0.000958773
Stoneberg	229	Fynbos	0	892	568	Permanent	No	No	Yes	0.003683241	0.003036114	44630	0.000958773
Swanswyk	468	Fynbos	0	700	165	Permanent	No	No	Yes	0.000306937	0.005912432	44630	0.000159795
Swartboskraal	329	Fynbos	0	2950	18	Permanent	No	Yes	Yes	0	0.008628955	44630	0.000798977
Tierhoek	828	Fynbos	180	275	308	Permanent	No	No	Yes	0	0.016139342	44630	0.000159795
Tredoux	53	Renosterveld	20	1345	45	Permanent	Yes	No	Yes	0	0.002396932	10	0
Valenthinusfontein	188	Fynbos	0	2360	70	Permanent	No	No	Yes	0.000306937	0.000479386	10	0.001917546
Wagenpad	172	Fynbos	0	390	15	Seasonal	No	No	Yes	0.001227747	0.009268137	10	0.001278364
Wagenpad (Dam)	259	Fynbos	150	630	65	Permanent	No	No	Yes	0	0.011665069	10	0.001118568
Wilgerbosdrift	212	Renosterveld	800	1000	100	Seasonal	No	No	No	0.000306937	0.01022691	10	0.000479386
Winkelshoek	289	Fynbos	0	580	470	Permanent	No	No	Yes	0.000306937	0.009427932	10	0.000958773
Witelskloof	588	Fynbos	40	1288	338	Permanent	No	No	No	0	0.004793864	44630	0.000159795
Wittewater	425	Fynbos	0	1375	1520	Permanent	Yes	No	Yes	0.000613874	0.006711409	44630	0.000159795
Wolfkloof	123	Riverine Thicket	0	430	2	Seasonal	Yes	No	Yes	0.003069368	0.015819751	10	0.000319591
	864	0	900	2950	1520
