# Supplementary material for: Facilitation of a free-roaming apex predator in working lands: evaluating factors that influence leopard spatial dynamics and prey availability in a South African biodiversity hotspot
Source: PeerJ. 2023 Jan 25;11:e14575. doi: 10.7717/peerj.14575 (PMC9884037; doi:10.7717/peerj.14575)
Supplement: Supplemental Information 2 [file peerj-11-14575-s002.zip › PeerJ_data and code/Piketberg/grysbok_5day.csv]

Station	Occ.1	Occ.2	Occ.3	Occ.4	Occ.5	Occ.6	Occ.7	Occ.8	Occ.9	Occ.10	Occ.11	Occ.12	Occ.13	Occ.14	Occ.15	Occ.16	Occ.17	Occ.18	Occ.19	Occ.20	Occ.21	Occ.22	Occ.23	Occ.24	Occ.25	Occ.26	Occ.27
Bandits Kloof	NA	NA	NA	NA	0	1	0	1	1	0	0	1	0	0	0	1	0	0	1	0	0	1	0	0	0	NA	NA
Banghoek	NA	NA	0	0	0	0	0	0	0	0	0	0	0	0	0	0	0	0	0	0	0	0	0	0	NA	NA	NA
Bergendal	NA	NA	NA	NA	0	1	0	1	0	0	0	0	0	0	0	0	0	0	0	1	1	0	0	0	1	0	NA
Bergendal (Dam)	NA	NA	NA	NA	NA	1	1	0	0	0	1	1	1	1	0	0	0	0	0	0	0	1	0	1	0	1	NA
Bergsoom	NA	NA	NA	0	0	0	0	0	0	0	0	0	0	0	0	0	0	0	0	0	0	0	0	0	0	NA	NA
Bergsoom (Kardoesie)	NA	NA	NA	NA	0	0	1	1	1	1	0	0	0	0	NA	NA	NA	NA	NA	NA	NA	NA	NA	NA	NA	NA	NA
Bobergvlei	NA	NA	NA	NA	1	0	1	0	0	0	0	1	0	0	0	1	0	0	0	0	0	0	0	0	0	0	NA
Bobergvlei (Dam)	NA	NA	NA	NA	1	0	1	1	0	1	0	0	1	1	0	0	0	0	0	0	0	0	0	1	0	0	NA
Boschkloof	NA	NA	NA	NA	0	0	0	0	0	0	0	0	0	0	NA	NA	NA	NA	NA	NA	NA	NA	NA	NA	NA	NA	NA
Brakfontein	NA	NA	NA	NA	0	0	0	1	0	0	0	1	0	1	1	0	0	0	1	1	0	0	0	0	1	1	NA
Buglers Post	NA	0	0	0	0	0	0	0	0	0	0	0	NA	NA	NA	NA	NA	NA	NA	NA	NA	NA	NA	NA	NA	NA	NA
Cederkloof	NA	NA	NA	0	0	0	0	0	0	0	0	0	0	0	0	0	0	0	0	0	0	0	0	0	0	NA	NA
Driefontein	NA	NA	0	0	0	0	0	0	0	0	0	0	0	0	0	0	0	0	0	0	0	0	0	0	0	NA	NA
Duikersfontein	NA	0	0	0	0	0	0	0	0	0	0	0	0	0	0	1	0	1	0	0	0	0	1	1	NA	NA	NA
Duikersfontein (Berg)	NA	0	0	0	0	0	0	0	0	0	1	0	0	0	0	0	0	0	0	0	0	0	0	0	NA	NA	NA
Fisantevlug	NA	NA	0	0	0	0	0	0	0	0	0	0	0	0	0	0	0	0	0	0	0	0	1	0	0	NA	NA
Fonteintjie	NA	NA	NA	NA	NA	NA	NA	NA	NA	NA	NA	NA	NA	NA	0	0	0	0	0	0	0	0	0	0	0	NA	NA
Goedverwacht	NA	NA	NA	0	0	0	0	0	0	0	0	0	0	0	0	0	0	0	0	0	0	0	0	0	0	NA	NA
Goedverwacht (Bo-berg)	NA	NA	NA	1	1	1	1	1	1	1	1	1	1	NA	NA	NA	NA	NA	NA	NA	NA	NA	NA	NA	NA	NA	NA
Groenfontein	NA	NA	0	0	0	0	0	0	0	0	0	0	0	0	0	0	0	0	0	0	0	0	0	0	0	NA	NA
Groenvlei (Khoisan)	NA	NA	NA	NA	NA	NA	0	0	1	0	0	0	1	0	0	0	0	1	0	0	1	0	0	0	0	0	NA
Grootkloof	NA	NA	NA	NA	NA	NA	1	0	1	1	0	1	1	1	1	0	0	0	1	0	1	0	0	0	0	NA	NA
Karoo Kop	0	0	0	0	0	0	0	0	1	1	0	NA	NA	NA	NA	NA	NA	NA	NA	NA	NA	NA	NA	NA	NA	NA	NA
Keurbosch	NA	NA	0	0	0	0	1	0	0	0	0	1	0	0	0	0	0	0	0	0	0	0	0	0	NA	NA	NA
Kleinbrakfontein	NA	NA	NA	NA	0	0	0	0	0	1	1	1	1	1	0	0	0	0	1	1	0	0	1	0	0	0	NA
Kleinvlei	NA	NA	NA	NA	NA	0	1	0	0	0	0	0	0	0	1	0	0	0	0	0	0	0	0	0	0	0	NA
Koedoesvlei	NA	1	0	1	1	0	1	0	1	1	1	1	0	1	0	1	0	1	0	0	0	0	0	0	NA	NA	NA
Kromvlei	0	0	0	1	1	0	0	1	1	0	1	1	1	1	1	0	1	0	0	0	0	0	0	NA	NA	NA	NA
Latjieskloof	NA	NA	NA	0	0	0	1	0	0	0	0	1	0	1	0	1	0	0	1	0	0	0	0	0	0	NA	NA
Marcuskraal	NA	NA	NA	NA	NA	0	0	0	0	0	0	0	0	0	0	0	0	0	0	0	0	0	0	0	0	0	NA
Modderfontein	NA	NA	NA	0	0	0	0	0	0	0	0	0	0	0	NA	NA	NA	NA	NA	NA	NA	NA	NA	NA	NA	NA	NA
Moutons valley	NA	NA	1	0	1	1	1	1	0	1	1	1	1	1	1	0	1	1	1	0	0	1	0	1	NA	NA	NA
Moutons valley (Trail)	NA	NA	0	0	1	0	1	0	0	0	0	1	0	1	0	0	0	1	0	1	1	1	1	1	NA	NA	NA
Oudam	NA	NA	NA	NA	NA	0	0	0	0	1	1	0	0	0	1	0	0	0	1	0	0	1	0	1	1	0	NA
Oudam (Tierhoek)	NA	NA	NA	NA	NA	NA	NA	NA	NA	NA	NA	NA	NA	NA	NA	NA	0	0	0	0	0	0	1	0	0	0	NA
Paardekop	NA	NA	NA	NA	NA	0	0	0	0	1	1	0	0	0	0	0	0	0	0	0	0	0	0	1	0	1	NA
Paardekop (River)	NA	NA	NA	NA	NA	0	0	0	0	1	0	0	0	0	1	0	0	0	0	0	0	0	0	0	0	0	NA
Palmietfontein	NA	NA	NA	NA	NA	0	1	0	0	1	0	0	1	0	1	0	0	0	0	0	0	1	0	0	1	1	NA
Palmietvlei	NA	NA	NA	0	0	0	0	0	0	0	0	0	0	0	0	0	0	0	0	0	0	0	0	0	NA	NA	NA
Pietersklip	NA	NA	NA	NA	NA	NA	0	1	1	1	1	0	0	1	1	1	0	0	0	1	1	1	1	0	1	NA	NA
Piket-bo-berg	NA	NA	NA	0	0	0	0	1	0	0	0	0	0	0	0	0	0	0	0	0	0	0	0	0	0	NA	NA
Renosterhoek	NA	NA	NA	NA	NA	0	0	1	1	0	1	0	0	0	1	0	1	0	0	0	0	0	1	1	1	NA	NA
Royal Oryx	NA	NA	0	0	1	0	1	1	0	0	1	0	0	0	0	0	0	0	1	0	0	0	1	0	0	NA	NA
Schenkfontein	NA	1	0	0	0	0	0	0	0	0	0	0	0	0	0	0	0	0	0	0	0	0	0	0	NA	NA	NA
Skimmelberg	NA	NA	NA	NA	NA	NA	NA	NA	NA	NA	NA	NA	NA	NA	NA	NA	0	0	1	1	1	1	0	0	1	1	NA
Somerdou	NA	NA	0	1	0	1	1	0	0	0	0	0	0	1	1	0	0	0	0	0	0	1	0	0	NA	NA	NA
Steelwater	NA	NA	NA	0	1	0	0	0	0	0	0	0	0	0	0	0	0	0	0	0	0	0	0	0	0	NA	NA
Steenebrug	NA	1	1	1	1	0	1	0	0	1	1	0	1	0	0	1	1	0	0	0	0	0	0	0	NA	NA	NA
Stoneberg	NA	NA	NA	NA	NA	NA	1	0	0	0	0	1	0	1	0	0	0	1	0	0	1	0	0	0	1	NA	NA
Swanswyk	NA	NA	1	0	0	0	0	0	0	0	0	0	0	0	0	0	0	1	1	0	1	0	0	0	1	NA	NA
Swartboskraal	NA	NA	NA	NA	NA	NA	0	0	0	0	0	0	0	0	0	0	0	0	0	0	0	0	0	0	0	0	NA
Tierhoek	NA	NA	NA	NA	NA	0	1	1	1	1	1	0	1	1	1	0	1	1	1	1	1	1	1	1	1	1	NA
Tredoux	NA	0	0	0	0	0	1	0	0	1	0	NA	NA	NA	NA	NA	NA	NA	NA	NA	NA	NA	NA	NA	NA	NA	NA
Valenthinusfontein	NA	NA	NA	0	0	0	0	0	0	0	0	0	0	0	0	1	0	0	0	0	0	1	0	0	NA	NA	NA
Wagenpad	NA	1	1	1	0	0	1	1	0	1	1	1	0	1	1	0	1	1	0	NA	NA	1	0	1	NA	NA	NA
Wagenpad (Dam)	NA	1	1	0	1	1	0	1	1	1	1	NA	1	1	1	1	1	1	1	1	1	1	1	1	NA	NA	NA
Wilgerbosdrift	NA	0	0	1	0	0	0	1	0	1	0	NA	0	0	0	0	0	0	0	0	0	0	0	NA	NA	NA	NA
Winkelshoek	NA	1	0	0	0	0	1	0	0	0	0	0	0	0	0	1	0	0	0	0	0	0	0	1	NA	NA	NA
Witelskloof	NA	NA	NA	NA	NA	NA	1	1	1	0	1	1	0	1	0	1	0	0	1	1	0	1	0	0	0	0	NA
Wittewater	NA	NA	0	1	1	1	0	1	0	0	0	0	1	0	0	0	0	0	0	0	0	0	0	0	0	NA	NA
Wolfkloof	NA	NA	0	0	0	1	0	1	0	0	0	0	0	0	0	1	0	0	0	0	0	0	0	0	NA	NA	NA
