# Supplementary material for: Facilitation of a free-roaming apex predator in working lands: evaluating factors that influence leopard spatial dynamics and prey availability in a South African biodiversity hotspot
Source: PeerJ. 2023 Jan 25;11:e14575. doi: 10.7717/peerj.14575 (PMC9884037; doi:10.7717/peerj.14575)
Supplement: Supplemental Information 2 [file peerj-11-14575-s002.zip › PeerJ_data and code/Piketberg/leopard_10day.csv]

Station	Occ.1	Occ.2	Occ.3	Occ.4	Occ.5	Occ.6	Occ.7	Occ.8	Occ.9	Occ.10	Occ.11	Occ.12	Occ.13
Bandits Kloof	NA	NA	0	1	1	1	1	0	0	0	0	0	NA
Banghoek	NA	0	0	0	0	0	0	0	0	0	0	1	NA
Bergendal	NA	NA	0	1	1	0	1	0	0	1	0	0	1
Bergendal (Dam)	NA	NA	NA	0	1	0	0	0	0	0	0	0	1
Bergsoom	NA	NA	0	1	0	1	1	1	1	0	0	1	0
Bergsoom (Kardoesie)	NA	NA	0	0	0	0	0	NA	NA	NA	NA	NA	NA
Bobergvlei	NA	NA	1	1	1	0	1	0	1	0	0	0	0
Bobergvlei (Dam)	NA	NA	0	0	0	0	0	0	0	0	0	0	0
Boschkloof	NA	NA	1	0	1	0	1	NA	NA	NA	NA	NA	NA
Brakfontein	NA	NA	0	0	0	0	0	1	0	0	1	0	1
Buglers Post	NA	0	0	0	0	0	NA	NA	NA	NA	NA	NA	NA
Cederkloof	NA	NA	0	0	1	0	0	1	0	0	1	1	0
Driefontein	NA	0	0	0	0	0	0	0	0	0	1	0	NA
Duikersfontein	NA	0	1	1	0	1	0	0	0	0	0	0	NA
Duikersfontein (Berg)	0	1	1	1	1	0	0	0	0	0	0	0	NA
Fisantevlug	NA	0	0	0	0	0	0	0	0	0	0	0	NA
Fonteintjie	NA	NA	NA	NA	NA	NA	NA	1	1	0	0	1	NA
Goedverwacht	NA	NA	0	1	0	0	1	0	1	1	1	0	NA
Goedverwacht (Bo-berg)	NA	NA	0	0	1	0	NA	NA	NA	NA	NA	NA	NA
Groenfontein	NA	1	0	0	0	0	0	0	0	0	0	0	NA
Groenvlei (Khoisan)	NA	NA	NA	0	1	0	0	0	0	0	0	0	0
Grootkloof	NA	NA	NA	0	0	1	0	0	1	0	1	0	NA
Karoo Kop	0	0	1	0	0	NA	NA	NA	NA	NA	NA	NA	NA
Keurbosch	NA	0	0	0	0	1	0	0	0	1	0	0	NA
Kleinbrakfontein	NA	NA	0	0	1	1	0	1	0	0	0	1	0
Kleinvlei	NA	NA	NA	1	0	0	0	1	0	0	1	0	1
Koedoesvlei	NA	1	0	1	1	0	0	1	1	1	0	1	NA
Kromvlei	0	1	0	1	1	1	1	1	1	1	1	1	NA
Latjieskloof	NA	NA	0	0	1	0	1	0	0	0	0	1	1
Marcuskraal	NA	NA	1	0	0	0	0	0	0	0	0	1	0
Modderfontein	NA	NA	0	0	0	0	0	NA	NA	NA	NA	NA	NA
Moutons valley	NA	1	1	1	1	0	1	1	1	1	1	1	NA
Moutons valley (Trail)	NA	1	0	0	1	0	1	1	1	1	1	1	NA
Oudam	NA	NA	1	0	0	0	0	0	0	0	0	0	0
Oudam (Tierhoek)	NA	NA	NA	NA	NA	NA	NA	NA	0	0	0	0	0
Paardekop	NA	NA	NA	1	0	0	0	1	0	0	1	0	0
Paardekop (River)	NA	NA	NA	0	0	1	0	1	1	0	1	1	0
Palmietfontein	NA	NA	0	1	0	0	0	1	0	0	0	1	0
Palmietvlei	NA	NA	0	0	1	0	0	0	0	0	0	0	NA
Pietersklip	NA	NA	NA	0	0	1	0	1	0	0	1	1	NA
Piket-bo-berg	NA	NA	1	1	0	1	1	0	0	0	1	1	NA
Renosterhoek	NA	NA	NA	1	1	0	1	0	1	1	0	0	1
Royal Oryx	NA	0	0	0	0	0	0	0	0	0	0	0	NA
Schenkfontein	NA	0	1	0	0	0	1	0	0	0	1	0	NA
Skimmelberg	NA	NA	NA	NA	NA	NA	NA	NA	1	1	1	1	1
Somerdou	NA	1	0	0	1	0	0	1	1	0	0	0	NA
Steelwater	NA	NA	0	1	1	0	1	0	0	0	1	0	1
Steenebrug	NA	1	1	0	0	1	0	0	0	1	1	0	NA
Stoneberg	NA	NA	NA	1	1	0	0	0	1	1	1	0	NA
Swanswyk	NA	0	0	0	0	0	1	0	0	0	0	0	NA
Swartboskraal	NA	NA	NA	1	1	1	0	1	0	1	0	0	0
Tierhoek	NA	NA	NA	0	0	0	0	0	0	0	0	0	0
Tredoux	NA	0	0	0	0	NA	NA	NA	NA	NA	NA	NA	NA
Valenthinusfontein	NA	NA	1	1	0	1	0	1	0	1	0	1	NA
Wagenpad	NA	0	0	1	1	1	0	1	1	0	0	0	NA
Wagenpad (Dam)	NA	0	1	0	1	0	0	0	0	1	1	0	NA
Wilgerbosdrift	NA	0	0	1	0	1	0	1	0	0	0	0	NA
Winkelshoek	NA	1	0	1	0	0	1	0	1	1	0	0	NA
Witelskloof	NA	NA	NA	0	0	0	0	0	1	0	0	0	0
Wittewater	NA	0	0	0	0	0	1	0	0	0	0	0	NA
Wolfkloof	NA	0	0	0	0	0	0	0	0	0	0	1	NA
